# Supplementary material for: Relationship of Problematic Smartphone Use, Sleep Quality, and Daytime Fatigue Among Quarantined Medical Students During the COVID-19 Pandemic
Source: Front Psychiatry. 2021 Nov 10;12:755059. doi: 10.3389/fpsyt.2021.755059 (PMC8631394; doi:10.3389/fpsyt.2021.755059)
Supplement: Supplementary file 2 [file Table_1.XLSX]

## Sheet: data
序号	疲劳二分类	疲劳	手机依赖	依赖二分类	失眠二分类	睡眠障碍	躯体疲劳二分	躯体疲劳	脑力疲劳二分类	脑力疲劳	1、年龄	年龄二分25/26	2、性别	3、你属于以下哪类学员？	类型二分类	年级	年级4分类	8、你的学位类型（指最终的学位）	政治面貌二分类	10、你的家庭所在地类型	家庭住址二分类	11、你的家庭年总收入大致是多少？	家庭收入二分类	专业类别二分类	15、你是否是被调剂的（包括院校、专业或导师）？	院校满意度二分类	专业满意度二分类	导师学生数二分类	导师关系二分类	20、你是否曾经担任过班级或社团的学生干部？	24、你平常是否会通过运动来锻炼身体？	锻炼习惯二分类
1	0	5	26	0	1	6	0	3	0	2	26	2	女	统考或推免博士	博士	2015	4	科研型	非党员	市区	非农村	20万元—35万元	非贫困	临床医学	否	满意	满意	不止1个	良好	担任过	偶尔锻炼	没有
2	0	5	26	0	1	6	0	3	0	2	26	2	女	统考或推免博士	博士	2015	4	科研型	非党员	市区	非农村	20万元—35万元	非贫困	临床医学	否	满意	满意	不止1个	良好	担任过	偶尔锻炼	没有
3	0	1	14	0	0	4	0	1	0	0	26	2	男	统考或推免博士	博士	2016	4	科研型	非党员	城镇	非农村	10万元—20万元	非贫困	非临床医学	否	满意	满意	不止1个	良好	担任过	基本不会	没有
4	0	1	22	0	0	2	0	1	0	0	26	2	女	统考或推免博士	博士	2016	4	科研型	党员	城镇	非农村	20万元—35万元	非贫困	临床医学	是	满意	满意	不止1个	不好	担任过	基本不会	没有
5	1	11	40	1	1	10	1	8	1	3	27	2	女	统考或推免博士	博士	2016	4	科研型	党员	城镇	非农村	35万元—60万元	非贫困	临床医学	否	满意	满意	不止1个	良好	没有担任过	偶尔锻炼	没有
6	0	5	44	1	1	18	1	5	0	0	26	2	男	统考或推免博士	博士	2017	3	科研型	非党员	城镇	非农村	20万元—35万元	非贫困	非临床医学	是	满意	满意	不止1个	良好	没有担任过	偶尔锻炼	没有
7	0	6	30	0	1	13	0	3	1	3	28	2	女	统考或推免博士	博士	2017	3	科研型	党员	城镇	非农村	10万元—20万元	非贫困	非临床医学	否	不满意	不满意	不止1个	良好	没有担任过	偶尔锻炼	没有
8	1	8	30	0	1	8	1	4	1	4	27	2	女	统考或推免博士	博士	2017	3	科研型	非党员	城镇	非农村	20万元—35万元	非贫困	临床医学	是	满意	满意	不止1个	良好	没有担任过	偶尔锻炼	没有
9	0	6	10	0	1	8	1	6	0	0	26	2	女	统考或推免博士	博士	2017	3	科研型	非党员	市区	非农村	20万元—35万元	非贫困	临床医学	否	满意	满意	不止1个	不好	没有担任过	偶尔锻炼	没有
10	0	5	32	0	1	8	1	4	0	1	25	1	女	统考或推免博士	博士	2017	3	科研型	非党员	市区	非农村	10万元—20万元	非贫困	临床医学	否	满意	满意	不止1个	良好	没有担任过	偶尔锻炼	没有
11	1	14	26	0	1	16	1	8	1	6	28	2	女	统考或推免博士	博士	2017	3	科研型	党员	城镇	非农村	10万元—20万元	非贫困	临床医学	是	不满意	不满意	不止1个	良好	没有担任过	偶尔锻炼	没有
12	1	9	22	0	1	12	1	5	1	4	32	2	男	统考或推免博士	博士	2017	3	科研型	党员	城镇	非农村	20万元—35万元	非贫困	非临床医学	是	满意	不满意	不止1个	良好	担任过	偶尔锻炼	没有
13	0	4	27	0	1	8	1	4	0	0	27	2	男	统考或推免博士	博士	2017	3	科研型	非党员	市区	非农村	10万元—20万元	非贫困	非临床医学	是	满意	满意	1个	良好	没有担任过	偶尔锻炼	没有
14	0	4	27	0	1	8	1	4	0	0	27	2	男	统考或推免博士	博士	2017	3	科研型	非党员	市区	非农村	10万元—20万元	非贫困	非临床医学	是	满意	满意	1个	良好	没有担任过	偶尔锻炼	没有
15	1	10	22	0	1	9	1	6	1	4	29	2	女	统考或推免博士	博士	2017	3	科研型	党员	农村	农村	10万元—20万元	非贫困	临床医学	否	满意	满意	不止1个	良好	没有担任过	偶尔锻炼	没有
16	1	9	28	0	1	23	1	6	1	3	28	2	男	统考或推免博士	博士	2017	3	科研型	党员	农村	农村	10万元—20万元	非贫困	临床医学	否	满意	满意	不止1个	良好	没有担任过	偶尔锻炼	没有
17	0	7	36	1	1	8	1	4	1	3	25	1	女	统考或推免博士	博士	2017	3	科研型	非党员	城镇	非农村	10万元—20万元	非贫困	临床医学	否	满意	不满意	不止1个	良好	担任过	偶尔锻炼	没有
18	0	0	13	0	0	2	0	0	0	0	30	2	男	统考或推免博士	博士	2017	3	科研型	党员	农村	农村	10万元—20万元	非贫困	临床医学	是	满意	满意	不止1个	良好	担任过	偶尔锻炼	没有
19	0	2	30	0	0	3	0	1	0	1	30	2	女	统考或推免博士	博士	2017	3	科研型	非党员	城镇	非农村	20万元—35万元	非贫困	临床医学	否	满意	不满意	不止1个	良好	没有担任过	偶尔锻炼	没有
20	0	3	27	0	1	8	0	2	0	1	29	2	女	统考或推免博士	博士	2017	3	科研型	党员	市区	非农村	20万元—35万元	非贫困	临床医学	否	满意	满意	不止1个	良好	担任过	偶尔锻炼	没有
21	0	2	10	0	0	0	0	2	0	0	29	2	女	统考或推免博士	博士	2018	2	科研型	非党员	市区	非农村	20万元—35万元	非贫困	临床医学	否	满意	满意	不止1个	良好	担任过	偶尔锻炼	没有
22	1	12	25	0	0	5	1	8	1	4	31	2	男	统考或推免博士	博士	2018	2	科研型	党员	市区	非农村	20万元—35万元	非贫困	临床医学	否	满意	不满意	不止1个	良好	担任过	偶尔锻炼	没有
23	1	12	25	0	0	5	1	8	1	4	31	2	男	统考或推免博士	博士	2018	2	科研型	党员	市区	非农村	20万元—35万元	非贫困	临床医学	否	满意	不满意	不止1个	良好	担任过	偶尔锻炼	没有
24	0	4	23	0	1	6	0	2	0	2	28	2	女	统考或推免博士	博士	2018	2	科研型	非党员	农村	农村	10万元—20万元	非贫困	临床医学	否	满意	满意	不止1个	良好	没有担任过	偶尔锻炼	没有
25	0	4	23	0	1	6	0	2	0	2	28	2	女	统考或推免博士	博士	2018	2	科研型	非党员	农村	农村	10万元—20万元	非贫困	临床医学	否	满意	满意	不止1个	良好	没有担任过	偶尔锻炼	没有
26	0	7	43	1	0	2	1	5	0	2	28	2	女	统考或推免博士	博士	2018	2	科研型	党员	市区	非农村	10万元—20万元	非贫困	临床医学	否	满意	满意	不止1个	良好	没有担任过	偶尔锻炼	没有
27	1	13	12	0	1	15	1	8	1	5	29	2	男	统考或推免博士	博士	2018	2	科研型	非党员	城镇	非农村	10万元—20万元	非贫困	临床医学	否	满意	满意	不止1个	良好	担任过	偶尔锻炼	没有
28	1	13	12	0	1	15	1	8	1	5	29	2	男	统考或推免博士	博士	2018	2	科研型	非党员	城镇	非农村	10万元—20万元	非贫困	临床医学	否	满意	满意	不止1个	良好	担任过	偶尔锻炼	没有
29	1	13	12	0	1	15	1	8	1	5	29	2	男	统考或推免博士	博士	2018	2	科研型	非党员	城镇	非农村	10万元—20万元	非贫困	临床医学	否	满意	满意	不止1个	良好	担任过	偶尔锻炼	没有
30	0	5	31	0	1	8	1	4	0	1	28	2	女	统考或推免博士	博士	2018	2	科研型	非党员	农村	农村	10万元—20万元	非贫困	临床医学	否	满意	满意	不止1个	良好	担任过	偶尔锻炼	没有
31	1	14	47	1	1	18	1	8	1	6	28	2	男	统考或推免博士	博士	2018	2	科研型	非党员	农村	农村	10万元—20万元	非贫困	临床医学	否	满意	满意	不止1个	不好	担任过	基本不会	没有
32	0	1	24	0	1	7	0	1	0	0	28	2	女	统考或推免博士	博士	2018	2	科研型	党员	市区	非农村	20万元—35万元	非贫困	临床医学	是	满意	满意	不止1个	不好	没有担任过	偶尔锻炼	没有
33	0	1	19	0	0	2	0	1	0	0	33	2	男	统考或推免博士	博士	2018	2	科研型	党员	市区	非农村	10万元—20万元	非贫困	临床医学	否	满意	满意	不止1个	良好	没有担任过	偶尔锻炼	没有
34	0	1	24	0	1	8	0	1	0	0	29	2	女	统考或推免博士	博士	2018	2	科研型	非党员	城镇	非农村	20万元—35万元	非贫困	临床医学	否	满意	满意	不止1个	良好	担任过	偶尔锻炼	没有
35	0	3	34	1	1	9	0	3	0	0	27	2	女	统考或推免博士	博士	2019	1	科研型	非党员	城镇	非农村	10万元—20万元	非贫困	临床医学	否	满意	满意	不止1个	良好	担任过	偶尔锻炼	没有
36	0	4	21	0	0	1	0	2	0	2	27	2	女	统考或推免博士	博士	2019	1	科研型	非党员	城镇	非农村	60万元以上	非贫困	临床医学	是	满意	满意	不止1个	良好	没有担任过	偶尔锻炼	没有
37	0	3	24	0	0	1	0	2	0	1	25	1	男	统考或推免博士	博士	2019	1	科研型	党员	城镇	非农村	10万元—20万元	非贫困	临床医学	否	满意	满意	不止1个	良好	没有担任过	偶尔锻炼	没有
38	0	1	30	0	0	4	0	1	0	0	22	1	女	统考或推免博士	博士	2019	1	科研型	非党员	市区	非农村	10万元—20万元	非贫困	临床医学	否	满意	满意	不止1个	良好	没有担任过	偶尔锻炼	没有
39	0	1	30	0	0	4	0	1	0	0	22	1	女	统考或推免博士	博士	2019	1	科研型	非党员	市区	非农村	10万元—20万元	非贫困	临床医学	否	满意	满意	不止1个	良好	没有担任过	偶尔锻炼	没有
40	1	12	39	1	1	11	1	8	1	4	27	2	女	统考或推免博士	博士	2019	1	科研型	非党员	农村	农村	10万元—20万元	非贫困	临床医学	否	不满意	不满意	不止1个	不好	没有担任过	偶尔锻炼	没有
41	1	11	44	1	1	15	1	8	1	3	28	2	男	统考或推免博士	博士	2019	1	科研型	党员	市区	非农村	35万元—60万元	非贫困	临床医学	否	满意	满意	不止1个	良好	担任过	偶尔锻炼	没有
42	0	3	32	1	0	4	0	2	0	1	27	2	男	统考或推免博士	博士	2019	1	科研型	非党员	农村	农村	10万元—20万元	非贫困	临床医学	否	满意	满意	不止1个	良好	担任过	偶尔锻炼	没有
43	0	3	30	0	1	8	0	0	1	3	26	2	女	统考或推免博士	博士	2019	1	科研型	非党员	农村	农村	10万元—20万元	非贫困	非临床医学	否	不满意	不满意	不止1个	不好	没有担任过	偶尔锻炼	没有
44	0	4	39	1	1	8	0	1	1	3	26	2	女	统考或推免博士	博士	2019	1	科研型	非党员	市区	非农村	10万元—20万元	非贫困	临床医学	否	满意	满意	不止1个	良好	没有担任过	偶尔锻炼	没有
45	0	2	30	0	0	3	0	2	0	0	32	2	女	统考或推免博士	博士	2019	1	科研型	非党员	市区	非农村	10万元—20万元	非贫困	临床医学	否	满意	满意	1个	良好	没有担任过	偶尔锻炼	没有
46	0	2	30	0	0	3	0	2	0	0	27	2	男	统考或推免博士	博士	2019	1	科研型	党员	城镇	非农村	20万元—35万元	非贫困	临床医学	否	满意	满意	不止1个	良好	担任过	偶尔锻炼	没有
47	0	2	30	0	0	3	0	2	0	0	27	2	男	统考或推免博士	博士	2019	1	科研型	党员	城镇	非农村	20万元—35万元	非贫困	临床医学	否	满意	满意	不止1个	良好	担任过	偶尔锻炼	没有
48	0	6	35	1	1	8	1	5	0	1	27	2	男	统考或推免博士	博士	2019	1	科研型	党员	市区	非农村	10万元—20万元	非贫困	临床医学	否	满意	满意	不止1个	不好	担任过	偶尔锻炼	没有
49	1	11	25	0	1	12	1	7	1	4	26	2	男	统考或推免硕士	硕士	2017	3	科研型	非党员	城镇	非农村	10万元—20万元	非贫困	临床医学	是	满意	满意	不止1个	不好	担任过	偶尔锻炼	没有
50	0	2	16	0	0	3	0	2	0	0	26	2	女	统考或推免硕士	硕士	2017	3	科研型	非党员	市区	非农村	60万元以上	非贫困	临床医学	是	满意	满意	1个	良好	担任过	偶尔锻炼	没有
51	0	5	36	1	1	8	1	4	0	1	27	2	男	统考或推免硕士	硕士	2017	3	科研型	非党员	市区	非农村	60万元以上	非贫困	临床医学	是	满意	满意	不止1个	良好	没有担任过	偶尔锻炼	没有
52	0	3	23	0	0	3	0	2	0	1	26	2	女	统考或推免硕士	硕士	2017	3	科研型	党员	市区	非农村	20万元—35万元	非贫困	临床医学	是	满意	满意	不止1个	良好	担任过	偶尔锻炼	没有
53	0	3	39	1	0	1	0	3	0	0	27	2	女	统考或推免硕士	硕士	2017	3	科研型	党员	市区	非农村	20万元—35万元	非贫困	非临床医学	是	满意	不满意	不止1个	良好	担任过	偶尔锻炼	没有
54	0	1	22	0	1	7	0	1	0	0	26	2	女	统考或推免硕士	硕士	2017	3	科研型	非党员	城镇	非农村	10万元—20万元	非贫困	临床医学	是	满意	满意	不止1个	良好	没有担任过	偶尔锻炼	没有
55	0	5	23	0	1	11	1	4	0	1	26	2	男	统考或推免硕士	硕士	2017	3	科研型	党员	农村	农村	10万元—20万元	非贫困	临床医学	是	满意	满意	不止1个	良好	担任过	偶尔锻炼	没有
56	0	7	16	0	1	9	1	5	0	2	22	1	男	统考或推免硕士	硕士	2017	3	科研型	非党员	城镇	非农村	10万元—20万元	非贫困	临床医学	是	满意	满意	不止1个	良好	担任过	偶尔锻炼	没有
57	0	5	48	1	1	6	1	4	0	1	25	1	女	统考或推免硕士	硕士	2017	3	科研型	非党员	市区	非农村	10万元—20万元	非贫困	临床医学	是	满意	满意	不止1个	良好	担任过	偶尔锻炼	没有
58	0	0	32	0	1	9	0	0	0	0	26	2	女	统考或推免硕士	硕士	2017	3	科研型	党员	城镇	非农村	10万元—20万元	非贫困	非临床医学	否	满意	满意	不止1个	良好	担任过	基本不会	没有
59	1	12	37	1	0	5	1	8	1	4	25	1	男	统考或推免硕士	硕士	2017	3	科研型	党员	市区	非农村	20万元—35万元	非贫困	非临床医学	否	满意	满意	不止1个	良好	没有担任过	偶尔锻炼	没有
60	1	12	48	1	1	7	1	8	1	4	26	2	女	统考或推免硕士	硕士	2017	3	科研型	党员	农村	农村	10万元—20万元	非贫困	临床医学	否	不满意	不满意	不止1个	不好	担任过	基本不会	没有
61	1	9	33	0	1	14	1	7	0	2	28	2	女	统考或推免硕士	硕士	2017	3	科研型	党员	市区	非农村	10万元—20万元	非贫困	临床医学	否	满意	满意	不止1个	良好	担任过	偶尔锻炼	没有
62	1	11	32	0	1	8	1	8	1	3	27	2	女	统考或推免硕士	硕士	2017	3	科研型	党员	市区	非农村	10万元—20万元	非贫困	非临床医学	否	满意	不满意	不止1个	良好	没有担任过	偶尔锻炼	没有
63	1	11	32	0	1	8	1	8	1	3	27	2	女	统考或推免硕士	硕士	2017	3	科研型	党员	市区	非农村	10万元—20万元	非贫困	非临床医学	否	满意	不满意	不止1个	良好	没有担任过	偶尔锻炼	没有
64	0	7	20	0	1	13	1	5	0	2	26	2	女	统考或推免硕士	硕士	2017	3	科研型	非党员	城镇	非农村	10万元—20万元	非贫困	非临床医学	是	满意	满意	不止1个	良好	担任过	偶尔锻炼	没有
65	1	9	42	1	1	8	1	8	0	1	25	1	女	统考或推免硕士	硕士	2017	3	科研型	非党员	城镇	非农村	10万元—20万元	非贫困	临床医学	否	不满意	不满意	不止1个	良好	担任过	偶尔锻炼	没有
66	0	1	30	0	1	6	0	1	0	0	25	1	男	统考或推免硕士	硕士	2017	3	科研型	党员	城镇	非农村	10万元—20万元	非贫困	临床医学	否	满意	满意	不止1个	良好	没有担任过	偶尔锻炼	没有
67	0	1	30	0	1	6	0	1	0	0	25	1	男	统考或推免硕士	硕士	2017	3	科研型	党员	城镇	非农村	10万元—20万元	非贫困	临床医学	否	满意	满意	不止1个	良好	没有担任过	偶尔锻炼	没有
68	0	3	32	0	0	5	0	2	0	1	24	1	女	统考或推免硕士	硕士	2017	3	科研型	党员	城镇	非农村	10万元—20万元	非贫困	临床医学	否	满意	满意	不止1个	良好	担任过	偶尔锻炼	没有
69	0	0	34	1	0	3	0	0	0	0	24	1	女	统考或推免硕士	硕士	2017	3	科研型	非党员	市区	非农村	35万元—60万元	非贫困	临床医学	否	满意	满意	不止1个	良好	担任过	偶尔锻炼	没有
70	0	6	35	1	1	8	1	6	0	0	26	2	男	统考或推免硕士	硕士	2017	3	科研型	非党员	市区	非农村	10万元—20万元	非贫困	临床医学	是	满意	满意	不止1个	良好	担任过	偶尔锻炼	没有
71	1	13	31	0	1	13	1	7	1	6	26	2	女	统考或推免硕士	硕士	2018	2	科研型	非党员	市区	非农村	10万元—20万元	非贫困	临床医学	是	满意	满意	不止1个	良好	担任过	基本不会	没有
72	1	10	29	0	1	11	1	8	0	2	27	2	男	统考或推免硕士	硕士	2018	2	科研型	非党员	城镇	非农村	10万元—20万元	非贫困	临床医学	是	满意	满意	不止1个	良好	担任过	偶尔锻炼	没有
73	0	4	32	0	0	5	0	2	0	2	24	1	女	统考或推免硕士	硕士	2018	2	科研型	非党员	城镇	非农村	20万元—35万元	非贫困	临床医学	是	满意	满意	1个	良好	担任过	偶尔锻炼	没有
74	0	1	24	0	0	4	0	1	0	0	25	1	女	统考或推免硕士	硕士	2018	2	科研型	党员	城镇	非农村	10万元—20万元	非贫困	临床医学	是	满意	满意	不止1个	良好	担任过	偶尔锻炼	没有
75	0	3	17	0	0	5	0	3	0	0	24	1	女	统考或推免硕士	硕士	2018	2	科研型	非党员	市区	非农村	20万元—35万元	非贫困	临床医学	是	满意	满意	不止1个	良好	没有担任过	偶尔锻炼	没有
76	1	8	33	0	1	8	1	6	0	2	25	1	女	统考或推免硕士	硕士	2018	2	科研型	党员	农村	农村	10万元—20万元	非贫困	临床医学	是	满意	满意	不止1个	良好	担任过	偶尔锻炼	没有
77	1	10	37	1	0	5	1	5	1	5	25	1	男	统考或推免硕士	硕士	2018	2	科研型	非党员	市区	非农村	35万元—60万元	非贫困	临床医学	是	满意	满意	不止1个	良好	没有担任过	偶尔锻炼	没有
78	0	6	41	1	0	2	0	3	1	3	25	1	女	统考或推免硕士	硕士	2018	2	科研型	非党员	城镇	非农村	10万元—20万元	非贫困	临床医学	是	满意	满意	不止1个	良好	没有担任过	基本不会	没有
79	0	6	41	1	0	2	0	3	1	3	25	1	女	统考或推免硕士	硕士	2018	2	科研型	非党员	城镇	非农村	10万元—20万元	非贫困	临床医学	是	满意	满意	不止1个	良好	没有担任过	基本不会	没有
80	1	8	35	1	1	14	1	5	1	3	27	2	女	统考或推免硕士	硕士	2018	2	科研型	党员	城镇	非农村	10万元—20万元	非贫困	非临床医学	否	满意	满意	不止1个	良好	担任过	偶尔锻炼	没有
81	0	4	45	1	0	0	0	3	0	1	28	2	女	统考或推免硕士	硕士	2018	2	科研型	非党员	市区	非农村	10万元—20万元	非贫困	临床医学	否	满意	满意	不止1个	不好	担任过	基本不会	没有
82	1	8	23	0	0	4	1	5	1	3	26	2	男	统考或推免硕士	硕士	2018	2	科研型	党员	城镇	非农村	10万元—20万元	非贫困	临床医学	是	不满意	不满意	不止1个	良好	担任过	偶尔锻炼	没有
83	1	10	28	0	0	5	1	7	1	3	29	2	女	统考或推免硕士	硕士	2018	2	科研型	党员	市区	非农村	20万元—35万元	非贫困	临床医学	是	满意	满意	不止1个	良好	担任过	偶尔锻炼	没有
84	0	6	36	1	1	9	1	5	0	1	26	2	男	统考或推免硕士	硕士	2018	2	科研型	党员	城镇	非农村	10万元—20万元	非贫困	临床医学	否	满意	满意	不止1个	良好	担任过	偶尔锻炼	没有
85	0	1	37	1	0	4	0	1	0	0	23	1	女	统考或推免硕士	硕士	2018	2	科研型	非党员	市区	非农村	35万元—60万元	非贫困	临床医学	否	满意	满意	不止1个	良好	担任过	偶尔锻炼	没有
86	0	4	29	0	1	7	0	2	0	2	24	1	女	统考或推免硕士	硕士	2018	2	科研型	非党员	城镇	非农村	10万元—20万元	非贫困	临床医学	是	满意	不满意	不止1个	良好	担任过	偶尔锻炼	没有
87	0	6	11	0	0	2	0	3	1	3	25	1	男	统考或推免硕士	硕士	2019	1	科研型	非党员	市区	非农村	35万元—60万元	非贫困	临床医学	否	满意	满意	不止1个	良好	担任过	偶尔锻炼	没有
88	0	2	10	0	1	7	0	1	0	1	28	2	男	统考或推免硕士	硕士	2019	1	科研型	非党员	市区	非农村	60万元以上	非贫困	临床医学	否	满意	满意	不止1个	良好	担任过	偶尔锻炼	没有
89	1	8	33	0	0	3	1	5	1	3	25	1	女	统考或推免硕士	硕士	2019	1	科研型	非党员	城镇	非农村	20万元—35万元	非贫困	临床医学	否	满意	满意	不止1个	良好	担任过	偶尔锻炼	没有
90	1	12	41	1	1	10	1	7	1	5	24	1	男	统考或推免硕士	硕士	2019	1	科研型	非党员	农村	农村	10万元—20万元	非贫困	临床医学	是	满意	满意	不止1个	良好	担任过	偶尔锻炼	没有
91	1	12	31	0	1	7	1	7	1	5	24	1	女	统考或推免硕士	硕士	2019	1	科研型	非党员	城镇	非农村	35万元—60万元	非贫困	临床医学	是	满意	满意	1个	良好	担任过	偶尔锻炼	没有
92	1	12	24	0	1	11	1	8	1	4	23	1	男	统考或推免硕士	硕士	2019	1	科研型	非党员	城镇	非农村	20万元—35万元	非贫困	非临床医学	是	满意	满意	1个	良好	担任过	偶尔锻炼	没有
93	0	0	31	0	1	7	0	0	0	0	23	1	女	统考或推免硕士	硕士	2019	1	科研型	非党员	城镇	非农村	10万元—20万元	非贫困	临床医学	是	满意	满意	不止1个	良好	担任过	基本不会	没有
94	0	5	35	1	1	8	1	4	0	1	24	1	女	统考或推免硕士	硕士	2019	1	科研型	党员	城镇	非农村	10万元—20万元	非贫困	临床医学	是	满意	满意	不止1个	良好	担任过	偶尔锻炼	没有
95	1	8	54	1	1	7	1	4	1	4	24	1	女	统考或推免硕士	硕士	2019	1	科研型	非党员	市区	非农村	10万元—20万元	非贫困	非临床医学	否	满意	满意	不止1个	良好	担任过	基本不会	没有
96	1	11	49	1	0	0	1	8	1	3	24	1	女	统考或推免硕士	硕士	2019	1	科研型	党员	农村	农村	10万元—20万元	非贫困	非临床医学	否	不满意	不满意	不止1个	良好	没有担任过	偶尔锻炼	没有
97	1	10	31	0	1	11	1	8	0	2	22	1	女	统考或推免硕士	硕士	2019	1	科研型	非党员	市区	非农村	20万元—35万元	非贫困	非临床医学	否	满意	满意	不止1个	良好	担任过	偶尔锻炼	没有
98	1	9	32	0	1	16	1	6	1	3	23	1	女	统考或推免硕士	硕士	2019	1	科研型	非党员	城镇	非农村	10万元—20万元	非贫困	临床医学	是	不满意	不满意	不止1个	不好	担任过	偶尔锻炼	没有
99	1	9	32	0	1	16	1	6	1	3	23	1	女	统考或推免硕士	硕士	2019	1	科研型	非党员	城镇	非农村	10万元—20万元	非贫困	临床医学	是	不满意	不满意	不止1个	不好	担任过	偶尔锻炼	没有
100	1	9	32	0	1	16	1	6	1	3	23	1	女	统考或推免硕士	硕士	2019	1	科研型	非党员	城镇	非农村	10万元—20万元	非贫困	临床医学	是	不满意	不满意	不止1个	不好	担任过	偶尔锻炼	没有
101	0	2	22	0	0	4	0	1	0	1	23	1	女	统考或推免硕士	硕士	2019	1	科研型	非党员	城镇	非农村	10万元—20万元	非贫困	非临床医学	否	满意	满意	不止1个	良好	担任过	基本不会	没有
102	0	3	34	1	1	6	0	3	0	0	24	1	女	统考或推免硕士	硕士	2019	1	科研型	非党员	市区	非农村	10万元—20万元	非贫困	临床医学	否	满意	满意	不止1个	良好	担任过	偶尔锻炼	没有
103	0	3	34	1	1	6	0	3	0	0	24	1	女	统考或推免硕士	硕士	2019	1	科研型	非党员	市区	非农村	10万元—20万元	非贫困	临床医学	否	满意	满意	不止1个	良好	担任过	偶尔锻炼	没有
104	0	6	43	1	1	6	0	3	1	3	23	1	女	统考或推免硕士	硕士	2019	1	科研型	党员	农村	农村	10万元—20万元	非贫困	非临床医学	否	满意	不满意	不止1个	良好	担任过	基本不会	没有
105	0	4	32	0	0	5	0	2	0	2	25	1	女	统考或推免硕士	硕士	2019	1	科研型	党员	市区	非农村	10万元—20万元	非贫困	非临床医学	否	满意	满意	不止1个	良好	担任过	偶尔锻炼	没有
106	1	9	37	1	0	5	1	7	0	2	22	1	女	统考或推免硕士	硕士	2019	1	科研型	非党员	农村	农村	10万元—20万元	非贫困	临床医学	是	满意	满意	1个	良好	担任过	基本不会	没有
107	0	5	32	0	1	7	0	3	0	2	23	1	女	统考或推免硕士	硕士	2019	1	科研型	非党员	市区	非农村	10万元—20万元	非贫困	临床医学	否	满意	满意	不止1个	不好	担任过	偶尔锻炼	没有
108	0	1	10	0	0	0	0	0	0	1	22	1	女	统考或推免硕士	硕士	2019	1	科研型	非党员	市区	非农村	10万元—20万元	非贫困	临床医学	否	满意	满意	不止1个	良好	担任过	偶尔锻炼	没有
109	0	2	35	1	1	8	0	1	0	1	24	1	女	统考或推免硕士	硕士	2019	1	科研型	非党员	市区	非农村	35万元—60万元	非贫困	非临床医学	否	满意	满意	不止1个	良好	没有担任过	偶尔锻炼	没有
110	0	7	35	1	1	8	1	4	1	3	25	1	男	八年制	博士	2012	4	临床型	非党员	市区	非农村	10万元—20万元	非贫困	临床医学	否	满意	满意	不止1个	良好	担任过	偶尔锻炼	没有
111	0	4	28	0	0	4	1	4	0	0	27	2	女	八年制	博士	2012	4	临床型	非党员	市区	非农村	10万元—20万元	非贫困	临床医学	否	满意	满意	不止1个	良好	没有担任过	偶尔锻炼	没有
112	0	1	23	0	0	1	0	1	0	0	25	1	男	八年制	博士	2012	4	临床型	党员	市区	非农村	35万元—60万元	非贫困	临床医学	否	满意	满意	不止1个	良好	担任过	偶尔锻炼	没有
113	0	1	23	0	0	1	0	1	0	0	25	1	男	八年制	博士	2012	4	临床型	党员	市区	非农村	35万元—60万元	非贫困	临床医学	否	满意	满意	不止1个	良好	担任过	偶尔锻炼	没有
114	0	4	44	1	0	4	1	4	0	0	25	1	女	八年制	博士	2013	4	临床型	非党员	市区	非农村	35万元—60万元	非贫困	临床医学	否	满意	满意	不止1个	良好	担任过	偶尔锻炼	没有
115	0	7	28	0	1	8	1	6	0	1	25	1	男	八年制	博士	2013	4	临床型	党员	城镇	非农村	35万元—60万元	非贫困	临床医学	否	满意	不满意	不止1个	良好	担任过	偶尔锻炼	没有
116	1	8	28	0	1	8	1	7	0	1	26	2	男	八年制	博士	2013	4	临床型	非党员	城镇	非农村	10万元—20万元	非贫困	临床医学	否	满意	满意	不止1个	良好	担任过	偶尔锻炼	没有
117	1	9	43	1	1	9	1	7	0	2	24	1	男	八年制	博士	2013	4	临床型	非党员	城镇	非农村	10万元—20万元	非贫困	临床医学	否	满意	满意	不止1个	不好	担任过	偶尔锻炼	没有
118	1	12	33	0	1	12	1	6	1	6	25	1	女	八年制	博士	2013	4	临床型	非党员	市区	非农村	20万元—35万元	非贫困	临床医学	否	满意	满意	不止1个	良好	没有担任过	偶尔锻炼	没有
119	1	8	36	1	1	11	1	5	1	3	28	2	女	八年制	博士	2014	4	临床型	党员	城镇	非农村	20万元—35万元	非贫困	临床医学	是	满意	满意	不止1个	良好	没有担任过	偶尔锻炼	没有
120	0	2	20	0	1	10	0	2	0	0	23	1	男	八年制	博士	2015	4	临床型	非党员	城镇	非农村	10万元—20万元	非贫困	临床医学	否	满意	满意	不止1个	良好	担任过	偶尔锻炼	没有
121	0	4	29	0	0	5	0	2	0	2	22	1	男	八年制	博士	2016	4	临床型	非党员	城镇	非农村	20万元—35万元	非贫困	临床医学	否	满意	满意	不止1个	良好	担任过	偶尔锻炼	没有
122	1	8	36	1	1	7	1	6	0	2	25	1	女	八年制	博士	2017	3	临床型	非党员	市区	非农村	20万元—35万元	非贫困	临床医学	否	满意	满意	不止1个	良好	没有担任过	偶尔锻炼	没有
123	1	8	36	1	1	7	1	6	0	2	25	1	女	八年制	博士	2017	3	临床型	非党员	市区	非农村	20万元—35万元	非贫困	临床医学	否	满意	满意	不止1个	良好	没有担任过	偶尔锻炼	没有
124	1	10	35	1	1	9	1	5	1	5	29	2	男	八年制	博士	2017	3	临床型	非党员	城镇	非农村	20万元—35万元	非贫困	临床医学	否	满意	满意	不止1个	良好	担任过	基本不会	没有
125	0	3	49	1	1	7	0	1	0	2	21	1	男	八年制	博士	2017	3	临床型	非党员	市区	非农村	20万元—35万元	非贫困	临床医学	否	不满意	满意	不止1个	良好	没有担任过	偶尔锻炼	没有
126	1	14	54	1	1	24	1	8	1	6	24	1	女	八年制	博士	2017	3	临床型	非党员	市区	非农村	10万元—20万元	非贫困	非临床医学	否	满意	满意	不止1个	良好	担任过	偶尔锻炼	没有
127	1	14	54	1	1	24	1	8	1	6	24	1	女	八年制	博士	2017	3	临床型	非党员	市区	非农村	10万元—20万元	非贫困	非临床医学	否	满意	满意	不止1个	良好	担任过	偶尔锻炼	没有
128	0	5	32	0	1	8	0	2	1	3	24	1	女	八年制	博士	2018	2	临床型	非党员	城镇	非农村	10万元—20万元	非贫困	非临床医学	否	不满意	不满意	不止1个	良好	担任过	偶尔锻炼	没有
129	0	5	37	1	0	0	1	4	0	1	25	1	男	八年制	博士	2018	2	临床型	非党员	农村	农村	35万元—60万元	非贫困	临床医学	否	满意	满意	不止1个	不好	担任过	基本不会	没有
130	1	10	42	1	1	10	1	6	1	4	25	1	男	统考或推免博士	博士	2017	3	临床型	非党员	城镇	非农村	10万元—20万元	非贫困	非临床医学	是	满意	满意	1个	良好	担任过	偶尔锻炼	没有
131	0	6	31	0	1	8	1	4	0	2	29	2	女	统考或推免博士	博士	2017	3	临床型	党员	农村	农村	10万元—20万元	非贫困	临床医学	否	满意	满意	不止1个	良好	担任过	偶尔锻炼	没有
132	0	7	34	1	0	5	1	5	0	2	28	2	女	统考或推免博士	博士	2017	3	临床型	党员	市区	非农村	20万元—35万元	非贫困	临床医学	否	满意	满意	不止1个	良好	担任过	偶尔锻炼	没有
133	0	2	16	0	0	1	0	1	0	1	28	2	女	统考或推免博士	博士	2017	3	临床型	非党员	城镇	非农村	10万元—20万元	非贫困	临床医学	否	满意	满意	不止1个	不好	担任过	偶尔锻炼	没有
134	1	9	34	1	1	8	1	6	1	3	28	2	男	统考或推免博士	博士	2017	3	临床型	非党员	城镇	非农村	20万元—35万元	非贫困	临床医学	是	满意	满意	不止1个	良好	担任过	偶尔锻炼	没有
135	0	6	18	0	1	7	1	6	0	0	29	2	男	统考或推免博士	博士	2017	3	临床型	党员	农村	农村	20万元—35万元	非贫困	临床医学	否	满意	满意	不止1个	良好	担任过	偶尔锻炼	没有
136	0	1	29	0	1	9	0	1	0	0	28	2	女	统考或推免博士	博士	2017	3	临床型	非党员	市区	非农村	10万元—20万元	非贫困	临床医学	否	满意	满意	不止1个	良好	没有担任过	偶尔锻炼	没有
137	0	0	27	0	0	1	0	0	0	0	29	2	男	统考或推免博士	博士	2017	3	临床型	非党员	农村	农村	10万元—20万元	非贫困	临床医学	否	满意	满意	不止1个	良好	没有担任过	偶尔锻炼	没有
138	0	3	26	0	1	8	0	3	0	0	29	2	女	统考或推免博士	博士	2017	3	临床型	非党员	农村	农村	10万元—20万元	非贫困	临床医学	否	满意	满意	不止1个	良好	没有担任过	偶尔锻炼	没有
139	0	1	36	1	1	8	0	1	0	0	29	2	女	统考或推免博士	博士	2017	3	临床型	党员	市区	非农村	20万元—35万元	非贫困	临床医学	否	满意	满意	不止1个	良好	没有担任过	偶尔锻炼	没有
140	0	6	29	0	1	8	0	3	1	3	30	2	女	统考或推免博士	博士	2017	3	临床型	党员	城镇	非农村	60万元以上	非贫困	临床医学	否	满意	满意	不止1个	良好	担任过	偶尔锻炼	没有
141	1	13	27	0	1	10	1	8	1	5	29	2	女	统考或推免博士	博士	2017	3	临床型	非党员	城镇	非农村	10万元—20万元	非贫困	临床医学	否	满意	满意	不止1个	良好	没有担任过	偶尔锻炼	没有
142	1	8	20	0	1	9	1	6	0	2	25	1	男	统考或推免博士	博士	2018	2	临床型	非党员	市区	非农村	10万元—20万元	非贫困	临床医学	是	满意	满意	不止1个	良好	没有担任过	基本不会	没有
143	0	6	46	1	1	9	1	5	0	1	26	2	女	统考或推免博士	博士	2018	2	临床型	党员	城镇	非农村	10万元—20万元	非贫困	非临床医学	是	满意	满意	不止1个	良好	担任过	偶尔锻炼	没有
144	0	6	32	0	1	12	0	2	1	4	27	2	女	统考或推免博士	博士	2018	2	临床型	非党员	城镇	非农村	10万元—20万元	非贫困	非临床医学	是	满意	满意	不止1个	良好	担任过	偶尔锻炼	没有
145	0	4	16	0	0	5	0	3	0	1	29	2	男	统考或推免博士	博士	2018	2	临床型	非党员	市区	非农村	20万元—35万元	非贫困	临床医学	否	满意	满意	不止1个	良好	担任过	偶尔锻炼	没有
146	0	3	18	0	0	2	0	2	0	1	27	2	女	统考或推免博士	博士	2018	2	临床型	党员	城镇	非农村	10万元—20万元	非贫困	临床医学	是	满意	满意	不止1个	良好	没有担任过	基本不会	没有
147	0	4	25	0	0	5	0	2	0	2	37	2	女	统考或推免博士	博士	2018	2	临床型	非党员	城镇	非农村	10万元—20万元	非贫困	临床医学	是	满意	满意	不止1个	良好	担任过	偶尔锻炼	没有
148	0	5	37	1	0	4	1	4	0	1	29	2	男	统考或推免博士	博士	2018	2	临床型	非党员	市区	非农村	10万元—20万元	非贫困	临床医学	是	满意	满意	不止1个	良好	担任过	偶尔锻炼	没有
149	0	3	17	0	0	1	0	3	0	0	32	2	女	统考或推免博士	博士	2018	2	临床型	非党员	市区	非农村	20万元—35万元	非贫困	临床医学	是	满意	满意	不止1个	良好	没有担任过	偶尔锻炼	没有
150	0	5	22	0	1	11	0	3	0	2	32	2	男	统考或推免博士	博士	2018	2	临床型	党员	市区	非农村	20万元—35万元	非贫困	临床医学	是	满意	满意	不止1个	良好	担任过	偶尔锻炼	没有
151	1	8	44	1	1	12	1	7	0	1	29	2	女	统考或推免博士	博士	2018	2	临床型	非党员	市区	非农村	10万元—20万元	非贫困	临床医学	否	满意	满意	不止1个	不好	担任过	偶尔锻炼	没有
152	1	8	44	1	1	12	1	7	0	1	29	2	女	统考或推免博士	博士	2018	2	临床型	非党员	市区	非农村	10万元—20万元	非贫困	临床医学	否	满意	满意	不止1个	不好	担任过	偶尔锻炼	没有
153	1	11	24	0	1	15	1	8	1	3	34	2	男	统考或推免博士	博士	2018	2	临床型	非党员	市区	非农村	10万元—20万元	非贫困	临床医学	否	满意	满意	不止1个	不好	没有担任过	偶尔锻炼	没有
154	1	10	52	1	1	8	1	4	1	6	29	2	男	统考或推免博士	博士	2018	2	临床型	党员	城镇	非农村	10万元—20万元	非贫困	临床医学	否	满意	满意	不止1个	良好	担任过	基本不会	没有
155	1	9	43	1	1	10	1	8	0	1	28	2	女	统考或推免博士	博士	2018	2	临床型	非党员	城镇	非农村	10万元—20万元	非贫困	非临床医学	否	满意	满意	不止1个	良好	担任过	偶尔锻炼	没有
156	1	8	39	1	1	11	1	5	1	3	25	1	女	统考或推免博士	博士	2019	1	临床型	非党员	城镇	非农村	10万元—20万元	非贫困	非临床医学	否	满意	满意	不止1个	良好	担任过	偶尔锻炼	没有
157	1	11	32	0	1	6	1	7	1	4	27	2	女	统考或推免博士	博士	2019	1	临床型	非党员	城镇	非农村	10万元—20万元	非贫困	临床医学	否	满意	满意	不止1个	不好	没有担任过	偶尔锻炼	没有
158	0	1	33	0	0	3	0	1	0	0	29	2	女	统考或推免博士	博士	2019	1	临床型	非党员	市区	非农村	20万元—35万元	非贫困	临床医学	否	满意	满意	不止1个	良好	没有担任过	偶尔锻炼	没有
159	0	5	45	1	0	5	0	3	0	2	28	2	女	统考或推免博士	博士	2019	1	临床型	党员	市区	非农村	10万元—20万元	非贫困	临床医学	否	满意	满意	不止1个	良好	担任过	偶尔锻炼	没有
160	0	4	27	0	0	5	1	4	0	0	32	2	女	统考或推免博士	博士	2019	1	临床型	党员	市区	非农村	20万元—35万元	非贫困	临床医学	是	满意	满意	不止1个	良好	担任过	偶尔锻炼	没有
161	1	8	35	1	1	7	0	3	1	5	29	2	男	统考或推免博士	博士	2019	1	临床型	非党员	市区	非农村	10万元—20万元	非贫困	临床医学	否	满意	满意	不止1个	良好	担任过	偶尔锻炼	没有
162	1	10	34	1	1	11	1	7	1	3	30	2	男	统考或推免博士	博士	2019	1	临床型	党员	市区	非农村	20万元—35万元	非贫困	临床医学	否	满意	满意	不止1个	良好	没有担任过	偶尔锻炼	没有
163	1	9	32	1	1	7	1	5	1	4	29	2	男	统考或推免博士	博士	2019	1	临床型	非党员	城镇	非农村	20万元—35万元	非贫困	临床医学	否	满意	满意	不止1个	良好	担任过	偶尔锻炼	没有
164	1	12	29	0	1	9	1	8	1	4	28	2	女	统考或推免博士	博士	2019	1	临床型	党员	农村	农村	10万元—20万元	非贫困	临床医学	否	不满意	不满意	不止1个	良好	担任过	偶尔锻炼	没有
165	0	4	45	1	1	8	1	4	0	0	31	2	女	统考或推免博士	博士	2019	1	临床型	党员	农村	农村	10万元—20万元	非贫困	临床医学	否	满意	满意	不止1个	良好	担任过	偶尔锻炼	没有
166	1	10	39	1	1	7	1	6	1	4	27	2	女	统考或推免硕士	硕士	2017	3	临床型	非党员	农村	农村	20万元—35万元	非贫困	临床医学	否	满意	满意	不止1个	良好	担任过	偶尔锻炼	没有
167	1	8	49	1	1	12	1	7	0	1	31	2	男	统考或推免硕士	硕士	2017	3	临床型	党员	城镇	非农村	10万元—20万元	非贫困	临床医学	否	满意	满意	不止1个	良好	担任过	基本不会	没有
168	0	5	30	0	1	11	1	5	0	0	26	2	男	统考或推免硕士	硕士	2017	3	临床型	非党员	市区	非农村	35万元—60万元	非贫困	临床医学	否	满意	满意	不止1个	良好	担任过	偶尔锻炼	没有
169	0	4	29	0	1	9	1	4	0	0	25	1	女	统考或推免硕士	硕士	2017	3	临床型	非党员	市区	非农村	20万元—35万元	非贫困	临床医学	是	不满意	满意	不止1个	不好	担任过	偶尔锻炼	没有
170	0	6	35	1	1	9	0	3	1	3	26	2	男	统考或推免硕士	硕士	2017	3	临床型	党员	市区	非农村	35万元—60万元	非贫困	临床医学	否	满意	满意	不止1个	不好	担任过	偶尔锻炼	没有
171	1	9	37	1	1	9	1	5	1	4	25	1	男	统考或推免硕士	硕士	2017	3	临床型	非党员	城镇	非农村	10万元—20万元	非贫困	临床医学	否	满意	满意	不止1个	良好	没有担任过	偶尔锻炼	没有
172	0	3	33	0	1	7	0	3	0	0	27	2	女	统考或推免硕士	硕士	2017	3	临床型	非党员	市区	非农村	20万元—35万元	非贫困	临床医学	否	满意	满意	不止1个	良好	没有担任过	偶尔锻炼	没有
173	1	8	35	1	1	9	1	5	1	3	25	1	女	统考或推免硕士	硕士	2017	3	临床型	非党员	市区	非农村	10万元—20万元	非贫困	临床医学	否	不满意	不满意	不止1个	良好	担任过	偶尔锻炼	没有
174	0	4	30	0	0	5	1	4	0	0	26	2	男	统考或推免硕士	硕士	2017	3	临床型	党员	城镇	非农村	10万元—20万元	非贫困	临床医学	否	满意	满意	不止1个	良好	担任过	偶尔锻炼	没有
175	0	6	39	1	1	8	0	3	1	3	26	2	女	统考或推免硕士	硕士	2017	3	临床型	党员	农村	农村	10万元—20万元	非贫困	临床医学	否	满意	不满意	不止1个	良好	担任过	偶尔锻炼	没有
176	0	6	39	1	1	8	0	3	1	3	26	2	女	统考或推免硕士	硕士	2017	3	临床型	党员	农村	农村	10万元—20万元	非贫困	临床医学	否	满意	不满意	不止1个	良好	担任过	偶尔锻炼	没有
177	0	1	22	0	1	6	0	1	0	0	27	2	女	统考或推免硕士	硕士	2017	3	临床型	非党员	市区	非农村	10万元—20万元	非贫困	临床医学	否	满意	满意	不止1个	良好	担任过	偶尔锻炼	没有
178	1	11	24	0	1	8	1	8	1	3	28	2	男	统考或推免硕士	硕士	2017	3	临床型	非党员	市区	非农村	60万元以上	非贫困	临床医学	否	满意	满意	不止1个	良好	没有担任过	偶尔锻炼	没有
179	1	9	50	1	1	12	1	6	1	3	25	1	女	统考或推免硕士	硕士	2017	3	临床型	非党员	市区	非农村	20万元—35万元	非贫困	临床医学	是	满意	不满意	不止1个	良好	担任过	偶尔锻炼	没有
180	1	8	28	0	1	14	1	7	0	1	25	1	女	统考或推免硕士	硕士	2017	3	临床型	非党员	市区	非农村	10万元—20万元	非贫困	临床医学	否	满意	满意	不止1个	良好	担任过	偶尔锻炼	没有
181	1	8	28	0	1	14	1	7	0	1	25	1	女	统考或推免硕士	硕士	2017	3	临床型	非党员	市区	非农村	10万元—20万元	非贫困	临床医学	否	满意	满意	不止1个	良好	担任过	偶尔锻炼	没有
182	1	12	60	1	1	18	1	8	1	4	26	2	女	统考或推免硕士	硕士	2017	3	临床型	非党员	市区	非农村	10万元—20万元	非贫困	临床医学	是	不满意	满意	不止1个	不好	担任过	基本不会	没有
183	1	12	60	1	1	18	1	8	1	4	26	2	女	统考或推免硕士	硕士	2017	3	临床型	非党员	市区	非农村	10万元—20万元	非贫困	临床医学	是	不满意	满意	不止1个	不好	担任过	基本不会	没有
184	1	8	23	0	1	9	1	6	0	2	26	2	女	统考或推免硕士	硕士	2017	3	临床型	非党员	农村	农村	10万元—20万元	非贫困	临床医学	否	满意	满意	1个	不好	没有担任过	偶尔锻炼	没有
185	1	9	52	1	1	11	1	7	0	2	27	2	女	统考或推免硕士	硕士	2017	3	临床型	非党员	市区	非农村	10万元—20万元	非贫困	临床医学	否	满意	满意	1个	良好	没有担任过	偶尔锻炼	没有
186	0	5	39	1	0	2	1	5	0	0	26	2	女	统考或推免硕士	硕士	2017	3	临床型	非党员	市区	非农村	20万元—35万元	非贫困	临床医学	否	满意	满意	不止1个	良好	没有担任过	基本不会	没有
187	0	3	21	0	1	8	0	3	0	0	26	2	女	统考或推免硕士	硕士	2017	3	临床型	党员	市区	非农村	10万元—20万元	非贫困	临床医学	是	满意	不满意	不止1个	良好	担任过	偶尔锻炼	没有
188	0	3	21	0	1	8	0	3	0	0	26	2	女	统考或推免硕士	硕士	2017	3	临床型	党员	市区	非农村	10万元—20万元	非贫困	临床医学	是	满意	不满意	不止1个	良好	担任过	偶尔锻炼	没有
189	0	6	24	0	1	8	1	5	0	1	27	2	男	统考或推免硕士	硕士	2017	3	临床型	非党员	农村	农村	10万元—20万元	非贫困	临床医学	否	满意	满意	不止1个	良好	没有担任过	偶尔锻炼	没有
190	1	8	36	1	1	7	0	3	1	5	26	2	女	统考或推免硕士	硕士	2017	3	临床型	非党员	城镇	非农村	10万元—20万元	非贫困	临床医学	否	满意	满意	1个	良好	担任过	偶尔锻炼	没有
191	0	4	24	0	1	8	0	2	0	2	31	2	女	统考或推免硕士	硕士	2017	3	临床型	党员	市区	非农村	35万元—60万元	非贫困	临床医学	否	满意	满意	不止1个	良好	担任过	偶尔锻炼	没有
192	0	7	34	1	1	8	1	6	0	1	26	2	男	统考或推免硕士	硕士	2017	3	临床型	非党员	市区	非农村	10万元—20万元	非贫困	临床医学	否	满意	满意	不止1个	良好	担任过	偶尔锻炼	没有
193	1	11	33	0	1	11	1	8	1	3	25	1	女	统考或推免硕士	硕士	2017	3	临床型	非党员	市区	非农村	10万元—20万元	非贫困	非临床医学	否	满意	满意	不止1个	良好	担任过	偶尔锻炼	没有
194	1	10	41	1	1	11	1	7	1	3	24	1	女	统考或推免硕士	硕士	2017	3	临床型	非党员	市区	非农村	35万元—60万元	非贫困	临床医学	是	满意	满意	不止1个	良好	担任过	偶尔锻炼	没有
195	1	9	21	0	1	16	1	7	0	2	25	1	女	统考或推免硕士	硕士	2018	2	临床型	非党员	市区	非农村	20万元—35万元	非贫困	临床医学	是	满意	满意	不止1个	良好	担任过	偶尔锻炼	没有
196	0	5	50	1	0	4	1	4	0	1	22	1	男	统考或推免硕士	硕士	2018	2	临床型	非党员	农村	农村	35万元—60万元	非贫困	临床医学	是	不满意	满意	不止1个	良好	没有担任过	偶尔锻炼	没有
197	1	11	47	1	1	10	1	7	1	4	27	2	女	统考或推免硕士	硕士	2018	2	临床型	非党员	城镇	非农村	10万元—20万元	非贫困	临床医学	否	满意	满意	不止1个	良好	没有担任过	偶尔锻炼	没有
198	1	8	42	1	1	9	1	6	0	2	27	2	男	统考或推免硕士	硕士	2018	2	临床型	非党员	农村	农村	10万元—20万元	非贫困	临床医学	是	满意	满意	不止1个	不好	担任过	偶尔锻炼	没有
199	1	8	46	1	1	8	1	4	1	4	25	1	女	统考或推免硕士	硕士	2018	2	临床型	非党员	市区	非农村	10万元—20万元	非贫困	临床医学	否	满意	满意	不止1个	良好	担任过	偶尔锻炼	没有
200	1	11	40	1	1	16	1	8	1	3	25	1	男	统考或推免硕士	硕士	2018	2	临床型	党员	城镇	非农村	10万元—20万元	非贫困	临床医学	否	不满意	不满意	不止1个	良好	担任过	偶尔锻炼	没有
201	0	2	35	1	0	0	0	2	0	0	24	1	女	统考或推免硕士	硕士	2018	2	临床型	非党员	市区	非农村	10万元—20万元	非贫困	临床医学	否	满意	满意	不止1个	良好	没有担任过	偶尔锻炼	没有
202	1	11	41	1	1	10	1	8	1	3	25	1	女	统考或推免硕士	硕士	2018	2	临床型	非党员	市区	非农村	10万元—20万元	非贫困	临床医学	否	满意	不满意	不止1个	不好	担任过	偶尔锻炼	没有
203	0	3	20	0	0	1	0	2	0	1	27	2	女	统考或推免硕士	硕士	2018	2	临床型	非党员	市区	非农村	10万元—20万元	非贫困	临床医学	否	满意	满意	不止1个	良好	担任过	偶尔锻炼	没有
204	1	10	41	1	0	5	1	8	0	2	25	1	女	统考或推免硕士	硕士	2018	2	临床型	党员	市区	非农村	20万元—35万元	非贫困	临床医学	否	满意	不满意	不止1个	良好	担任过	偶尔锻炼	没有
205	1	8	52	1	1	10	1	7	0	1	32	2	男	统考或推免硕士	硕士	2018	2	临床型	党员	市区	非农村	35万元—60万元	非贫困	临床医学	否	满意	满意	不止1个	良好	没有担任过	基本不会	没有
206	1	10	28	0	1	18	1	7	1	3	26	2	男	统考或推免硕士	硕士	2018	2	临床型	非党员	城镇	非农村	10万元—20万元	非贫困	临床医学	否	不满意	不满意	不止1个	不好	没有担任过	基本不会	没有
207	1	10	28	0	1	18	1	7	1	3	26	2	男	统考或推免硕士	硕士	2018	2	临床型	非党员	城镇	非农村	10万元—20万元	非贫困	临床医学	否	不满意	不满意	不止1个	不好	没有担任过	基本不会	没有
208	1	10	28	0	1	18	1	7	1	3	26	2	男	统考或推免硕士	硕士	2018	2	临床型	非党员	城镇	非农村	10万元—20万元	非贫困	临床医学	否	不满意	不满意	不止1个	不好	没有担任过	基本不会	没有
209	1	9	44	1	0	5	1	7	0	2	25	1	女	统考或推免硕士	硕士	2018	2	临床型	非党员	市区	非农村	10万元—20万元	非贫困	临床医学	是	满意	不满意	不止1个	良好	没有担任过	偶尔锻炼	没有
210	0	1	35	1	0	2	0	1	0	0	25	1	女	统考或推免硕士	硕士	2018	2	临床型	党员	市区	非农村	20万元—35万元	非贫困	临床医学	否	满意	满意	1个	良好	担任过	偶尔锻炼	没有
212	1	9	18	0	1	6	1	6	1	3	27	2	女	统考或推免硕士	硕士	2018	2	临床型	非党员	市区	非农村	35万元—60万元	非贫困	临床医学	否	满意	满意	不止1个	良好	担任过	偶尔锻炼	没有
213	0	4	30	0	1	8	0	3	0	1	25	1	女	统考或推免硕士	硕士	2018	2	临床型	党员	农村	农村	10万元—20万元	非贫困	临床医学	否	满意	满意	1个	良好	担任过	偶尔锻炼	没有
214	0	7	34	1	1	7	1	4	1	3	26	2	女	统考或推免硕士	硕士	2018	2	临床型	党员	市区	非农村	35万元—60万元	非贫困	临床医学	是	不满意	不满意	不止1个	不好	担任过	偶尔锻炼	没有
215	0	7	34	1	1	7	1	4	1	3	26	2	女	统考或推免硕士	硕士	2018	2	临床型	党员	市区	非农村	35万元—60万元	非贫困	临床医学	是	不满意	不满意	不止1个	不好	担任过	偶尔锻炼	没有
216	1	10	48	1	1	8	1	7	1	3	25	1	女	统考或推免硕士	硕士	2018	2	临床型	党员	市区	非农村	10万元—20万元	非贫困	临床医学	否	满意	满意	不止1个	良好	担任过	偶尔锻炼	没有
217	0	4	44	1	1	8	0	3	0	1	25	1	女	统考或推免硕士	硕士	2018	2	临床型	非党员	城镇	非农村	10万元—20万元	非贫困	临床医学	否	不满意	不满意	不止1个	不好	担任过	偶尔锻炼	没有
218	1	13	25	0	1	12	1	7	1	6	24	1	男	统考或推免硕士	硕士	2018	2	临床型	党员	市区	非农村	10万元—20万元	非贫困	临床医学	是	满意	满意	不止1个	良好	担任过	偶尔锻炼	没有
219	1	13	33	1	1	11	1	7	1	6	27	2	男	统考或推免硕士	硕士	2018	2	临床型	非党员	市区	非农村	20万元—35万元	非贫困	临床医学	否	满意	满意	不止1个	良好	担任过	偶尔锻炼	没有
220	0	7	36	1	1	13	1	5	0	2	23	1	男	统考或推免硕士	硕士	2019	1	临床型	党员	市区	非农村	10万元—20万元	非贫困	非临床医学	是	满意	满意	不止1个	良好	担任过	偶尔锻炼	没有
221	0	2	31	0	0	2	0	2	0	0	25	1	男	统考或推免硕士	硕士	2019	1	临床型	非党员	城镇	非农村	10万元—20万元	非贫困	非临床医学	是	满意	满意	不止1个	良好	担任过	偶尔锻炼	没有
222	0	6	31	0	0	5	0	3	1	3	23	1	女	统考或推免硕士	硕士	2019	1	临床型	非党员	市区	非农村	10万元—20万元	非贫困	非临床医学	否	满意	满意	不止1个	良好	没有担任过	偶尔锻炼	没有
223	0	3	18	0	0	3	0	3	0	0	22	1	男	统考或推免硕士	硕士	2019	1	临床型	非党员	农村	农村	10万元—20万元	非贫困	临床医学	否	满意	满意	不止1个	良好	没有担任过	偶尔锻炼	没有
224	1	12	10	0	0	5	1	8	1	4	26	2	男	统考或推免硕士	硕士	2019	1	临床型	非党员	市区	非农村	20万元—35万元	非贫困	临床医学	否	满意	满意	1个	良好	没有担任过	偶尔锻炼	没有
225	1	12	10	0	0	5	1	8	1	4	26	2	男	统考或推免硕士	硕士	2019	1	临床型	非党员	市区	非农村	20万元—35万元	非贫困	临床医学	否	满意	满意	1个	良好	没有担任过	偶尔锻炼	没有
226	0	7	29	0	1	17	1	4	1	3	22	1	女	统考或推免硕士	硕士	2019	1	临床型	党员	农村	农村	10万元—20万元	非贫困	非临床医学	是	满意	满意	不止1个	良好	没有担任过	基本不会	没有
227	0	7	30	0	1	12	1	4	1	3	21	1	女	统考或推免硕士	硕士	2019	1	临床型	党员	城镇	非农村	10万元—20万元	非贫困	非临床医学	否	满意	满意	不止1个	良好	担任过	偶尔锻炼	没有
228	1	12	43	1	1	19	1	8	1	4	21	1	男	统考或推免硕士	硕士	2019	1	临床型	非党员	农村	农村	10万元—20万元	非贫困	临床医学	否	满意	满意	不止1个	良好	担任过	偶尔锻炼	没有
229	0	5	34	1	1	10	0	3	0	2	29	2	女	统考或推免硕士	硕士	2019	1	临床型	非党员	市区	非农村	20万元—35万元	非贫困	非临床医学	是	满意	满意	不止1个	良好	担任过	偶尔锻炼	没有
230	1	11	28	0	1	8	1	7	1	4	24	1	女	统考或推免硕士	硕士	2019	1	临床型	非党员	城镇	非农村	10万元—20万元	非贫困	临床医学	否	满意	满意	不止1个	良好	没有担任过	偶尔锻炼	没有
231	0	3	34	1	1	10	0	3	0	0	24	1	男	统考或推免硕士	硕士	2019	1	临床型	非党员	城镇	非农村	10万元—20万元	非贫困	临床医学	是	不满意	满意	不止1个	良好	担任过	偶尔锻炼	没有
232	0	4	37	1	1	10	1	4	0	0	24	1	女	统考或推免硕士	硕士	2019	1	临床型	党员	农村	农村	10万元—20万元	非贫困	临床医学	否	满意	满意	1个	良好	担任过	偶尔锻炼	没有
233	1	8	20	0	1	9	1	4	1	4	23	1	女	统考或推免硕士	硕士	2019	1	临床型	非党员	城镇	非农村	10万元—20万元	非贫困	临床医学	否	满意	满意	不止1个	良好	担任过	基本不会	没有
234	1	10	32	1	1	13	1	8	0	2	24	1	男	统考或推免硕士	硕士	2019	1	临床型	非党员	市区	非农村	20万元—35万元	非贫困	非临床医学	否	不满意	满意	不止1个	良好	没有担任过	基本不会	没有
235	0	6	45	1	1	8	1	5	0	1	25	1	女	统考或推免硕士	硕士	2019	1	临床型	非党员	市区	非农村	10万元—20万元	非贫困	临床医学	是	满意	不满意	不止1个	良好	没有担任过	偶尔锻炼	没有
236	0	6	45	1	1	8	1	5	0	1	25	1	女	统考或推免硕士	硕士	2019	1	临床型	非党员	市区	非农村	10万元—20万元	非贫困	临床医学	是	满意	不满意	不止1个	良好	没有担任过	偶尔锻炼	没有
237	0	4	31	0	1	7	0	3	0	1	24	1	女	统考或推免硕士	硕士	2019	1	临床型	党员	城镇	非农村	10万元—20万元	非贫困	临床医学	是	满意	满意	1个	良好	担任过	偶尔锻炼	没有
238	0	4	31	0	1	7	0	3	0	1	24	1	女	统考或推免硕士	硕士	2019	1	临床型	党员	城镇	非农村	10万元—20万元	非贫困	临床医学	是	满意	满意	1个	良好	担任过	偶尔锻炼	没有
239	0	4	28	0	1	8	0	2	0	2	24	1	女	统考或推免硕士	硕士	2019	1	临床型	党员	市区	非农村	10万元—20万元	非贫困	临床医学	否	满意	满意	不止1个	良好	没有担任过	偶尔锻炼	没有
240	0	3	28	0	1	7	0	3	0	0	24	1	女	统考或推免硕士	硕士	2019	1	临床型	党员	城镇	非农村	10万元—20万元	非贫困	临床医学	否	满意	满意	1个	良好	担任过	偶尔锻炼	没有
241	0	4	15	0	0	4	0	3	0	1	24	1	女	统考或推免硕士	硕士	2019	1	临床型	非党员	市区	非农村	35万元—60万元	非贫困	临床医学	否	满意	满意	不止1个	良好	担任过	偶尔锻炼	没有
242	1	9	31	0	1	13	1	6	1	3	24	1	女	统考或推免硕士	硕士	2019	1	临床型	非党员	市区	非农村	10万元—20万元	非贫困	临床医学	否	不满意	满意	不止1个	良好	担任过	偶尔锻炼	没有
243	1	10	23	0	1	8	1	6	1	4	24	1	女	统考或推免硕士	硕士	2019	1	临床型	党员	城镇	非农村	10万元—20万元	非贫困	临床医学	否	满意	满意	不止1个	良好	担任过	偶尔锻炼	没有
244	1	11	40	1	1	16	1	8	1	3	24	1	女	统考或推免硕士	硕士	2019	1	临床型	非党员	城镇	非农村	10万元—20万元	非贫困	临床医学	否	满意	满意	不止1个	良好	没有担任过	偶尔锻炼	没有
245	0	1	30	0	0	4	0	1	0	0	24	1	女	统考或推免硕士	硕士	2019	1	临床型	非党员	市区	非农村	20万元—35万元	非贫困	临床医学	否	满意	满意	1个	良好	没有担任过	偶尔锻炼	没有
246	1	8	27	0	1	8	1	6	0	2	30	2	男	统考或推免硕士	硕士	2019	1	临床型	党员	市区	非农村	10万元—20万元	非贫困	临床医学	否	满意	满意	不止1个	良好	担任过	偶尔锻炼	没有
247	0	6	36	1	1	7	1	4	0	2	26	2	女	统考或推免硕士	硕士	2019	1	临床型	非党员	农村	农村	20万元—35万元	非贫困	临床医学	是	满意	不满意	不止1个	良好	担任过	偶尔锻炼	没有
248	1	9	34	1	1	8	1	7	0	2	25	1	女	统考或推免硕士	硕士	2019	1	临床型	非党员	城镇	非农村	60万元以上	非贫困	临床医学	否	满意	满意	不止1个	良好	担任过	基本不会	没有
249	1	10	33	0	1	15	1	4	1	6	29	2	女	统考或推免博士	博士	2015	4	科研型	非党员	农村	农村	1万元—10万元	贫困或以下	临床医学	是	不满意	不满意	不止1个	不好	没有担任过	偶尔锻炼	没有
250	1	13	41	1	1	17	1	8	1	5	29	2	男	统考或推免博士	博士	2016	4	科研型	党员	农村	农村	1万元—10万元	贫困或以下	临床医学	否	满意	满意	不止1个	良好	担任过	基本不会	没有
251	1	13	41	1	1	17	1	8	1	5	29	2	男	统考或推免博士	博士	2016	4	科研型	党员	农村	农村	1万元—10万元	贫困或以下	临床医学	否	满意	满意	不止1个	良好	担任过	基本不会	没有
252	0	7	20	0	1	8	1	4	1	3	28	2	女	统考或推免博士	博士	2017	3	科研型	非党员	市区	非农村	1万元—10万元	贫困或以下	非临床医学	否	满意	满意	不止1个	良好	没有担任过	偶尔锻炼	没有
253	0	1	31	0	1	8	0	1	0	0	25	1	女	统考或推免博士	博士	2017	3	科研型	非党员	农村	农村	1万元—10万元	贫困或以下	临床医学	否	满意	满意	不止1个	良好	没有担任过	偶尔锻炼	没有
254	1	8	36	1	1	15	1	6	0	2	30	2	女	统考或推免博士	博士	2017	3	科研型	党员	农村	农村	1万元—10万元	贫困或以下	非临床医学	否	满意	满意	不止1个	良好	没有担任过	偶尔锻炼	没有
255	1	12	36	1	1	15	1	8	1	4	25	1	女	统考或推免博士	博士	2017	3	科研型	非党员	农村	农村	1万元—10万元	贫困或以下	临床医学	否	满意	满意	不止1个	良好	没有担任过	偶尔锻炼	没有
256	0	6	30	0	1	10	1	5	0	1	34	2	男	统考或推免博士	博士	2017	3	科研型	党员	市区	非农村	1万元—10万元	贫困或以下	临床医学	否	满意	满意	不止1个	良好	担任过	偶尔锻炼	没有
257	1	11	36	1	1	11	1	7	1	4	27	2	女	统考或推免博士	博士	2017	3	科研型	非党员	城镇	非农村	1万元—10万元	贫困或以下	临床医学	是	满意	满意	不止1个	良好	担任过	偶尔锻炼	没有
258	1	8	40	1	1	14	1	8	0	0	28	2	男	统考或推免博士	博士	2017	3	科研型	非党员	城镇	非农村	1万元—10万元	贫困或以下	临床医学	否	满意	满意	不止1个	不好	担任过	偶尔锻炼	没有
259	1	9	51	1	1	13	1	5	1	4	30	2	女	统考或推免博士	博士	2017	3	科研型	党员	农村	农村	1万元以下	贫困或以下	临床医学	否	满意	满意	1个	良好	担任过	偶尔锻炼	没有
260	0	0	33	0	0	2	0	0	0	0	29	2	女	统考或推免博士	博士	2017	3	科研型	非党员	农村	农村	1万元—10万元	贫困或以下	临床医学	否	满意	满意	不止1个	良好	没有担任过	偶尔锻炼	没有
261	0	3	26	0	0	5	0	2	0	1	31	2	女	统考或推免博士	博士	2017	3	科研型	非党员	市区	非农村	1万元—10万元	贫困或以下	临床医学	否	满意	满意	不止1个	良好	没有担任过	偶尔锻炼	没有
262	0	2	22	0	0	2	0	2	0	0	30	2	男	统考或推免博士	博士	2017	3	科研型	党员	农村	农村	1万元—10万元	贫困或以下	临床医学	否	满意	满意	不止1个	良好	没有担任过	偶尔锻炼	没有
263	0	4	26	0	1	8	0	3	0	1	31	2	男	统考或推免博士	博士	2017	3	科研型	党员	农村	农村	1万元—10万元	贫困或以下	临床医学	否	满意	满意	不止1个	良好	担任过	偶尔锻炼	没有
264	0	7	30	0	1	9	1	5	0	2	30	2	女	统考或推免博士	博士	2017	3	科研型	非党员	农村	农村	1万元—10万元	贫困或以下	临床医学	否	满意	满意	不止1个	良好	担任过	偶尔锻炼	没有
265	1	9	24	0	1	12	1	7	0	2	24	1	女	统考或推免博士	博士	2018	2	科研型	非党员	城镇	非农村	1万元以下	贫困或以下	非临床医学	否	满意	满意	不止1个	良好	没有担任过	偶尔锻炼	没有
266	0	7	32	0	1	13	1	6	0	1	30	2	女	统考或推免博士	博士	2018	2	科研型	党员	农村	农村	1万元以下	贫困或以下	临床医学	是	满意	满意	不止1个	不好	没有担任过	偶尔锻炼	没有
267	0	4	32	0	1	6	1	4	0	0	26	2	女	统考或推免博士	博士	2018	2	科研型	非党员	市区	非农村	1万元—10万元	贫困或以下	临床医学	是	满意	满意	不止1个	良好	没有担任过	偶尔锻炼	没有
268	0	2	26	0	1	8	0	1	0	1	27	2	女	统考或推免博士	博士	2018	2	科研型	党员	农村	农村	1万元—10万元	贫困或以下	临床医学	否	满意	满意	不止1个	良好	担任过	基本不会	没有
269	0	7	45	1	0	5	1	4	1	3	28	2	女	统考或推免博士	博士	2018	2	科研型	党员	市区	非农村	1万元—10万元	贫困或以下	临床医学	否	满意	不满意	不止1个	良好	没有担任过	偶尔锻炼	没有
270	0	4	50	1	1	9	0	0	1	4	26	2	女	统考或推免博士	博士	2018	2	科研型	非党员	市区	非农村	1万元—10万元	贫困或以下	临床医学	否	满意	满意	不止1个	良好	担任过	偶尔锻炼	没有
271	1	9	41	1	1	9	1	6	1	3	29	2	女	统考或推免博士	博士	2018	2	科研型	党员	市区	非农村	1万元—10万元	贫困或以下	临床医学	否	满意	满意	不止1个	良好	担任过	偶尔锻炼	没有
272	0	7	38	1	1	9	1	4	1	3	29	2	女	统考或推免博士	博士	2018	2	科研型	非党员	农村	农村	1万元—10万元	贫困或以下	临床医学	否	满意	满意	不止1个	良好	担任过	基本不会	没有
273	0	2	35	1	1	7	0	2	0	0	35	2	男	统考或推免博士	博士	2018	2	科研型	非党员	市区	非农村	1万元—10万元	贫困或以下	临床医学	否	满意	满意	不止1个	良好	担任过	偶尔锻炼	没有
274	1	13	44	1	1	9	1	8	1	5	26	2	女	统考或推免博士	博士	2018	2	科研型	党员	农村	农村	1万元—10万元	贫困或以下	临床医学	否	满意	满意	不止1个	良好	没有担任过	基本不会	没有
275	1	13	44	1	1	9	1	8	1	5	26	2	女	统考或推免博士	博士	2018	2	科研型	党员	农村	农村	1万元—10万元	贫困或以下	临床医学	否	满意	满意	不止1个	良好	没有担任过	基本不会	没有
276	1	12	27	0	1	12	1	6	1	6	27	2	男	统考或推免博士	博士	2019	1	科研型	非党员	农村	农村	1万元以下	贫困或以下	临床医学	否	满意	满意	不止1个	不好	没有担任过	偶尔锻炼	没有
277	0	2	21	0	0	5	0	1	0	1	27	2	女	统考或推免博士	博士	2019	1	科研型	非党员	市区	非农村	1万元—10万元	贫困或以下	临床医学	否	满意	满意	不止1个	良好	担任过	偶尔锻炼	没有
278	1	11	47	1	1	8	1	8	1	3	28	2	女	统考或推免博士	博士	2019	1	科研型	党员	市区	非农村	1万元以下	贫困或以下	临床医学	否	满意	满意	不止1个	不好	担任过	偶尔锻炼	没有
279	0	2	10	0	1	11	0	0	0	2	24	1	男	统考或推免博士	博士	2019	1	科研型	非党员	农村	农村	1万元—10万元	贫困或以下	临床医学	否	满意	满意	不止1个	良好	没有担任过	偶尔锻炼	没有
280	0	6	30	0	1	6	1	4	0	2	27	2	女	统考或推免博士	博士	2019	1	科研型	非党员	农村	农村	1万元—10万元	贫困或以下	临床医学	是	满意	满意	不止1个	不好	没有担任过	偶尔锻炼	没有
281	1	9	47	1	1	9	0	3	1	6	27	2	女	统考或推免博士	博士	2019	1	科研型	非党员	城镇	非农村	1万元以下	贫困或以下	非临床医学	是	满意	满意	不止1个	良好	担任过	偶尔锻炼	没有
282	1	11	27	0	1	8	1	7	1	4	25	1	女	统考或推免博士	博士	2019	1	科研型	非党员	农村	农村	1万元—10万元	贫困或以下	临床医学	否	满意	不满意	不止1个	良好	没有担任过	偶尔锻炼	没有
283	1	13	38	1	1	8	1	8	1	5	27	2	女	统考或推免博士	博士	2019	1	科研型	非党员	农村	农村	1万元—10万元	贫困或以下	临床医学	否	满意	满意	不止1个	不好	担任过	偶尔锻炼	没有
284	1	8	30	0	1	9	1	5	1	3	23	1	女	统考或推免博士	博士	2019	1	科研型	非党员	城镇	非农村	1万元—10万元	贫困或以下	临床医学	否	满意	满意	1个	良好	担任过	偶尔锻炼	没有
285	0	3	24	0	1	8	0	3	0	0	24	1	女	统考或推免博士	博士	2019	1	科研型	党员	城镇	非农村	1万元—10万元	贫困或以下	临床医学	否	满意	不满意	不止1个	良好	没有担任过	偶尔锻炼	没有
286	0	1	31	0	0	2	0	0	0	1	29	2	男	统考或推免博士	博士	2019	1	科研型	党员	市区	非农村	1万元—10万元	贫困或以下	临床医学	否	满意	满意	不止1个	良好	担任过	偶尔锻炼	没有
287	0	7	32	0	1	10	1	6	0	1	26	2	女	统考或推免博士	博士	2019	1	科研型	党员	农村	农村	1万元—10万元	贫困或以下	临床医学	否	不满意	不满意	不止1个	良好	担任过	偶尔锻炼	没有
288	1	13	31	0	1	13	1	8	1	5	26	2	女	统考或推免博士	博士	2019	1	科研型	非党员	农村	农村	1万元—10万元	贫困或以下	临床医学	否	不满意	不满意	不止1个	不好	没有担任过	偶尔锻炼	没有
289	0	1	22	0	0	3	0	1	0	0	28	2	女	统考或推免博士	博士	2019	1	科研型	非党员	城镇	非农村	1万元—10万元	贫困或以下	临床医学	否	满意	满意	不止1个	良好	担任过	偶尔锻炼	没有
290	0	2	27	0	0	5	0	2	0	0	27	2	男	统考或推免博士	博士	2019	1	科研型	非党员	市区	非农村	1万元—10万元	贫困或以下	临床医学	否	满意	满意	不止1个	不好	担任过	偶尔锻炼	没有
291	0	3	26	0	1	14	0	2	0	1	28	2	女	统考或推免博士	博士	2019	1	科研型	非党员	农村	农村	1万元—10万元	贫困或以下	临床医学	否	满意	满意	不止1个	良好	担任过	偶尔锻炼	没有
292	0	4	33	1	1	8	0	3	0	1	29	2	男	统考或推免博士	博士	2019	1	科研型	非党员	市区	非农村	1万元—10万元	贫困或以下	临床医学	否	满意	满意	不止1个	良好	担任过	偶尔锻炼	没有
293	1	12	46	1	1	11	1	7	1	5	28	2	女	统考或推免博士	博士	2019	1	科研型	党员	农村	农村	1万元—10万元	贫困或以下	临床医学	否	满意	满意	不止1个	良好	没有担任过	偶尔锻炼	没有
294	0	5	23	0	0	4	1	4	0	1	27	2	女	统考或推免硕士	硕士	2017	3	科研型	非党员	市区	非农村	1万元—10万元	贫困或以下	临床医学	是	满意	满意	1个	良好	担任过	偶尔锻炼	没有
295	1	8	36	1	1	16	1	5	1	3	27	2	女	统考或推免硕士	硕士	2017	3	科研型	非党员	城镇	非农村	1万元—10万元	贫困或以下	临床医学	是	满意	满意	1个	良好	担任过	偶尔锻炼	没有
296	0	4	27	0	1	10	1	4	0	0	25	1	女	统考或推免硕士	硕士	2017	3	科研型	非党员	农村	农村	1万元—10万元	贫困或以下	非临床医学	是	满意	满意	不止1个	良好	没有担任过	偶尔锻炼	没有
297	1	11	29	0	1	6	1	8	1	3	27	2	女	统考或推免硕士	硕士	2017	3	科研型	党员	农村	农村	1万元—10万元	贫困或以下	临床医学	是	满意	满意	不止1个	良好	担任过	偶尔锻炼	没有
298	0	7	34	1	1	7	0	3	1	4	25	1	男	统考或推免硕士	硕士	2017	3	科研型	非党员	市区	非农村	1万元—10万元	贫困或以下	非临床医学	否	满意	满意	不止1个	良好	担任过	偶尔锻炼	没有
299	1	13	32	0	1	7	1	8	1	5	27	2	女	统考或推免硕士	硕士	2017	3	科研型	非党员	农村	农村	1万元—10万元	贫困或以下	非临床医学	否	满意	满意	不止1个	不好	没有担任过	偶尔锻炼	没有
300	1	11	50	1	1	15	1	8	1	3	28	2	女	统考或推免硕士	硕士	2017	3	科研型	非党员	农村	农村	1万元—10万元	贫困或以下	临床医学	否	满意	满意	不止1个	良好	担任过	基本不会	没有
301	0	1	19	0	0	1	0	1	0	0	26	2	女	统考或推免硕士	硕士	2017	3	科研型	党员	农村	农村	1万元—10万元	贫困或以下	临床医学	是	不满意	不满意	不止1个	良好	担任过	偶尔锻炼	没有
302	0	1	19	0	0	1	0	1	0	0	26	2	女	统考或推免硕士	硕士	2017	3	科研型	党员	农村	农村	1万元—10万元	贫困或以下	临床医学	是	不满意	不满意	不止1个	良好	担任过	偶尔锻炼	没有
303	1	10	33	0	1	6	1	6	1	4	28	2	女	统考或推免硕士	硕士	2017	3	科研型	非党员	农村	农村	1万元—10万元	贫困或以下	临床医学	否	满意	满意	不止1个	良好	担任过	基本不会	没有
304	0	6	30	0	1	8	0	3	1	3	26	2	女	统考或推免硕士	硕士	2017	3	科研型	非党员	城镇	非农村	1万元—10万元	贫困或以下	临床医学	是	满意	满意	不止1个	良好	担任过	偶尔锻炼	没有
305	1	8	36	1	1	6	1	6	0	2	27	2	男	统考或推免硕士	硕士	2017	3	科研型	非党员	城镇	非农村	1万元—10万元	贫困或以下	临床医学	否	满意	满意	不止1个	良好	担任过	偶尔锻炼	没有
306	1	8	36	1	1	6	1	6	0	2	27	2	男	统考或推免硕士	硕士	2017	3	科研型	非党员	城镇	非农村	1万元—10万元	贫困或以下	临床医学	否	满意	满意	不止1个	良好	担任过	偶尔锻炼	没有
307	0	2	23	0	0	3	0	1	0	1	25	1	女	统考或推免硕士	硕士	2017	3	科研型	党员	农村	农村	1万元—10万元	贫困或以下	临床医学	是	满意	满意	1个	良好	担任过	偶尔锻炼	没有
308	1	8	30	0	1	9	1	4	1	4	26	2	女	统考或推免硕士	硕士	2017	3	科研型	党员	城镇	非农村	1万元—10万元	贫困或以下	临床医学	否	满意	满意	1个	良好	担任过	偶尔锻炼	没有
309	0	2	27	0	0	4	0	2	0	0	28	2	男	统考或推免硕士	硕士	2017	3	科研型	党员	农村	农村	1万元—10万元	贫困或以下	临床医学	否	满意	满意	不止1个	良好	担任过	偶尔锻炼	没有
310	0	6	29	0	0	2	1	5	0	1	26	2	女	统考或推免硕士	硕士	2017	3	科研型	非党员	城镇	非农村	1万元—10万元	贫困或以下	临床医学	是	满意	不满意	不止1个	良好	担任过	偶尔锻炼	没有
311	1	11	44	1	1	17	1	8	1	3	27	2	男	统考或推免硕士	硕士	2018	2	科研型	党员	农村	农村	1万元—10万元	贫困或以下	非临床医学	否	满意	满意	不止1个	良好	担任过	偶尔锻炼	没有
312	0	2	26	0	0	1	0	1	0	1	25	1	女	统考或推免硕士	硕士	2018	2	科研型	党员	农村	农村	1万元—10万元	贫困或以下	临床医学	否	满意	满意	不止1个	良好	担任过	偶尔锻炼	没有
313	1	12	40	1	0	1	1	8	1	4	26	2	女	统考或推免硕士	硕士	2018	2	科研型	非党员	农村	农村	1万元—10万元	贫困或以下	非临床医学	是	满意	满意	不止1个	良好	没有担任过	基本不会	没有
314	1	12	45	1	1	11	1	7	1	5	25	1	女	统考或推免硕士	硕士	2018	2	科研型	非党员	城镇	非农村	1万元—10万元	贫困或以下	临床医学	是	满意	不满意	不止1个	良好	担任过	偶尔锻炼	没有
315	0	2	27	0	0	3	0	1	0	1	25	1	女	统考或推免硕士	硕士	2018	2	科研型	非党员	市区	非农村	1万元—10万元	贫困或以下	临床医学	是	不满意	不满意	不止1个	良好	担任过	偶尔锻炼	没有
316	0	4	23	0	1	9	0	3	0	1	22	1	女	统考或推免硕士	硕士	2018	2	科研型	非党员	农村	农村	1万元—10万元	贫困或以下	临床医学	是	满意	满意	不止1个	良好	没有担任过	偶尔锻炼	没有
317	0	6	31	0	0	5	1	4	0	2	25	1	女	统考或推免硕士	硕士	2018	2	科研型	非党员	农村	农村	1万元—10万元	贫困或以下	临床医学	是	满意	满意	不止1个	良好	没有担任过	偶尔锻炼	没有
318	1	8	33	0	0	5	0	3	1	5	24	1	女	统考或推免硕士	硕士	2018	2	科研型	非党员	农村	农村	1万元—10万元	贫困或以下	临床医学	否	满意	满意	不止1个	良好	担任过	偶尔锻炼	没有
319	0	7	20	0	1	9	1	7	0	0	25	1	男	统考或推免硕士	硕士	2018	2	科研型	党员	农村	农村	1万元—10万元	贫困或以下	临床医学	否	满意	满意	不止1个	良好	担任过	基本不会	没有
320	0	4	33	0	1	8	0	3	0	1	27	2	女	统考或推免硕士	硕士	2018	2	科研型	非党员	市区	非农村	1万元—10万元	贫困或以下	临床医学	否	满意	满意	不止1个	不好	担任过	偶尔锻炼	没有
321	1	8	19	0	0	5	0	3	1	5	26	2	男	统考或推免硕士	硕士	2018	2	科研型	非党员	农村	农村	1万元以下	贫困或以下	临床医学	是	满意	不满意	不止1个	不好	担任过	基本不会	没有
322	1	11	42	1	1	12	1	7	1	4	24	1	女	统考或推免硕士	硕士	2018	2	科研型	非党员	城镇	非农村	1万元—10万元	贫困或以下	非临床医学	是	不满意	不满意	不止1个	不好	担任过	偶尔锻炼	没有
323	0	7	23	0	1	11	1	5	0	2	25	1	女	统考或推免硕士	硕士	2018	2	科研型	非党员	农村	农村	1万元—10万元	贫困或以下	临床医学	是	满意	不满意	不止1个	良好	没有担任过	偶尔锻炼	没有
324	0	5	29	0	0	3	0	3	0	2	23	1	女	统考或推免硕士	硕士	2018	2	科研型	非党员	农村	农村	1万元—10万元	贫困或以下	临床医学	否	不满意	不满意	不止1个	良好	没有担任过	偶尔锻炼	没有
325	1	10	57	1	1	18	1	7	1	3	27	2	女	统考或推免硕士	硕士	2019	1	科研型	非党员	城镇	非农村	1万元—10万元	贫困或以下	临床医学	否	满意	满意	不止1个	良好	担任过	偶尔锻炼	没有
326	0	1	22	0	0	4	0	1	0	0	25	1	男	统考或推免硕士	硕士	2019	1	科研型	党员	城镇	非农村	1万元—10万元	贫困或以下	临床医学	是	满意	满意	不止1个	良好	担任过	偶尔锻炼	没有
327	0	6	34	1	0	4	1	6	0	0	24	1	女	统考或推免硕士	硕士	2019	1	科研型	党员	市区	非农村	1万元—10万元	贫困或以下	临床医学	否	不满意	满意	不止1个	良好	担任过	偶尔锻炼	没有
328	0	5	34	1	1	10	1	5	0	0	24	1	男	统考或推免硕士	硕士	2019	1	科研型	党员	城镇	非农村	1万元—10万元	贫困或以下	临床医学	是	满意	满意	1个	良好	担任过	偶尔锻炼	没有
329	0	5	26	0	1	6	0	3	0	2	24	1	女	统考或推免硕士	硕士	2019	1	科研型	党员	农村	农村	1万元—10万元	贫困或以下	临床医学	是	满意	满意	不止1个	良好	担任过	偶尔锻炼	没有
330	1	10	36	1	1	11	1	6	1	4	26	2	女	统考或推免硕士	硕士	2019	1	科研型	非党员	农村	农村	1万元—10万元	贫困或以下	非临床医学	是	满意	满意	1个	良好	担任过	偶尔锻炼	没有
331	0	3	27	0	0	1	0	2	0	1	24	1	女	统考或推免硕士	硕士	2019	1	科研型	非党员	市区	非农村	1万元—10万元	贫困或以下	临床医学	是	满意	满意	不止1个	良好	担任过	偶尔锻炼	没有
332	0	3	33	1	1	7	0	1	0	2	24	1	男	统考或推免硕士	硕士	2019	1	科研型	党员	农村	农村	1万元—10万元	贫困或以下	非临床医学	否	满意	满意	不止1个	良好	担任过	偶尔锻炼	没有
333	1	9	36	1	1	10	1	7	0	2	27	2	女	统考或推免硕士	硕士	2019	1	科研型	党员	市区	非农村	1万元—10万元	贫困或以下	临床医学	是	不满意	不满意	不止1个	不好	没有担任过	偶尔锻炼	没有
334	1	9	36	1	1	10	1	7	0	2	27	2	女	统考或推免硕士	硕士	2019	1	科研型	党员	市区	非农村	1万元—10万元	贫困或以下	临床医学	是	不满意	不满意	不止1个	不好	没有担任过	偶尔锻炼	没有
335	1	10	40	1	1	13	1	8	0	2	24	1	女	统考或推免硕士	硕士	2019	1	科研型	党员	城镇	非农村	1万元—10万元	贫困或以下	临床医学	否	满意	满意	不止1个	良好	没有担任过	偶尔锻炼	没有
336	0	0	28	0	0	0	0	0	0	0	24	1	女	统考或推免硕士	硕士	2019	1	科研型	非党员	市区	非农村	1万元—10万元	贫困或以下	临床医学	是	满意	满意	1个	良好	担任过	基本不会	没有
337	1	8	33	0	0	3	1	6	0	2	24	1	女	统考或推免硕士	硕士	2019	1	科研型	党员	农村	农村	1万元—10万元	贫困或以下	临床医学	否	满意	满意	不止1个	良好	担任过	偶尔锻炼	没有
338	0	5	30	0	0	4	0	2	1	3	30	2	男	八年制	博士	2012	4	临床型	非党员	市区	非农村	1万元—10万元	贫困或以下	临床医学	否	满意	不满意	不止1个	良好	担任过	偶尔锻炼	没有
339	0	2	32	0	1	8	0	0	0	2	27	2	女	八年制	博士	2012	4	临床型	非党员	农村	农村	1万元—10万元	贫困或以下	临床医学	否	满意	满意	不止1个	不好	担任过	偶尔锻炼	没有
340	0	2	32	0	1	8	0	0	0	2	27	2	女	八年制	博士	2012	4	临床型	非党员	农村	农村	1万元—10万元	贫困或以下	临床医学	否	满意	满意	不止1个	不好	担任过	偶尔锻炼	没有
341	0	7	31	0	1	8	1	4	1	3	26	2	女	八年制	博士	2012	4	临床型	党员	农村	农村	1万元—10万元	贫困或以下	非临床医学	是	满意	不满意	不止1个	不好	担任过	偶尔锻炼	没有
342	0	5	38	1	0	1	0	3	0	2	25	1	女	八年制	博士	2013	4	临床型	非党员	农村	农村	1万元—10万元	贫困或以下	非临床医学	否	不满意	满意	不止1个	良好	担任过	偶尔锻炼	没有
343	0	5	38	1	0	1	0	3	0	2	25	1	女	八年制	博士	2013	4	临床型	非党员	农村	农村	1万元—10万元	贫困或以下	非临床医学	否	不满意	满意	不止1个	良好	担任过	偶尔锻炼	没有
344	1	9	38	1	1	9	1	7	0	2	25	1	男	八年制	博士	2013	4	临床型	非党员	市区	非农村	1万元—10万元	贫困或以下	临床医学	否	不满意	满意	不止1个	良好	担任过	偶尔锻炼	没有
345	1	10	36	1	1	9	1	6	1	4	26	2	女	八年制	博士	2013	4	临床型	党员	农村	农村	1万元以下	贫困或以下	临床医学	否	满意	满意	不止1个	良好	担任过	偶尔锻炼	没有
346	1	11	34	1	1	13	1	8	1	3	26	2	男	八年制	博士	2013	4	临床型	党员	农村	农村	1万元—10万元	贫困或以下	临床医学	否	满意	满意	不止1个	良好	担任过	偶尔锻炼	没有
347	1	13	32	0	1	19	1	7	1	6	22	1	女	八年制	博士	2015	4	临床型	非党员	城镇	非农村	1万元—10万元	贫困或以下	临床医学	否	满意	满意	不止1个	良好	担任过	偶尔锻炼	没有
348	1	13	41	1	1	12	1	8	1	5	22	1	女	八年制	博士	2015	4	临床型	非党员	城镇	非农村	1万元—10万元	贫困或以下	临床医学	否	满意	满意	不止1个	良好	没有担任过	偶尔锻炼	没有
349	1	13	41	1	1	12	1	8	1	5	22	1	女	八年制	博士	2015	4	临床型	非党员	城镇	非农村	1万元—10万元	贫困或以下	临床医学	否	满意	满意	不止1个	良好	没有担任过	偶尔锻炼	没有
350	1	11	40	1	1	17	1	8	1	3	22	1	男	八年制	博士	2016	4	临床型	非党员	农村	农村	1万元—10万元	贫困或以下	临床医学	是	满意	满意	不止1个	良好	没有担任过	偶尔锻炼	没有
351	1	13	43	1	1	8	1	8	1	5	26	2	女	八年制	博士	2017	3	临床型	非党员	农村	农村	1万元—10万元	贫困或以下	临床医学	否	不满意	不满意	不止1个	不好	没有担任过	偶尔锻炼	没有
352	1	13	43	1	1	8	1	8	1	5	26	2	女	八年制	博士	2017	3	临床型	非党员	农村	农村	1万元—10万元	贫困或以下	临床医学	否	不满意	不满意	不止1个	不好	没有担任过	偶尔锻炼	没有
353	1	12	35	1	1	15	1	8	1	4	27	2	女	八年制	博士	2018	2	临床型	非党员	农村	农村	1万元—10万元	贫困或以下	临床医学	否	满意	满意	不止1个	良好	担任过	偶尔锻炼	没有
354	0	4	20	0	0	1	0	3	0	1	25	1	男	八年制	博士	2018	2	临床型	非党员	农村	农村	1万元—10万元	贫困或以下	临床医学	否	满意	满意	不止1个	良好	担任过	偶尔锻炼	没有
355	0	3	38	1	1	7	0	2	0	1	25	1	男	八年制	博士	2018	2	临床型	非党员	城镇	非农村	1万元—10万元	贫困或以下	非临床医学	否	满意	满意	不止1个	良好	没有担任过	偶尔锻炼	没有
356	0	6	22	0	1	8	0	3	1	3	29	2	男	统考或推免博士	博士	2017	3	临床型	非党员	城镇	非农村	1万元—10万元	贫困或以下	临床医学	否	满意	满意	不止1个	良好	没有担任过	偶尔锻炼	没有
357	1	8	30	0	1	11	1	7	0	1	30	2	男	统考或推免博士	博士	2017	3	临床型	党员	农村	农村	1万元—10万元	贫困或以下	临床医学	否	满意	满意	不止1个	良好	担任过	偶尔锻炼	没有
358	0	2	32	0	1	7	0	1	0	1	29	2	女	统考或推免博士	博士	2017	3	临床型	非党员	农村	农村	1万元—10万元	贫困或以下	临床医学	是	满意	满意	不止1个	良好	担任过	偶尔锻炼	没有
359	0	3	15	0	0	0	0	1	0	2	28	2	女	统考或推免博士	博士	2017	3	临床型	党员	城镇	非农村	1万元—10万元	贫困或以下	临床医学	否	满意	满意	不止1个	良好	没有担任过	偶尔锻炼	没有
360	1	14	44	1	1	17	1	8	1	6	29	2	男	统考或推免博士	博士	2018	2	临床型	非党员	农村	农村	1万元—10万元	贫困或以下	临床医学	否	满意	满意	不止1个	良好	没有担任过	偶尔锻炼	没有
361	0	5	54	1	1	11	1	4	0	1	28	2	女	统考或推免博士	博士	2018	2	临床型	非党员	城镇	非农村	1万元—10万元	贫困或以下	临床医学	否	满意	满意	不止1个	良好	担任过	偶尔锻炼	没有
362	0	2	20	0	0	1	0	2	0	0	29	2	男	统考或推免博士	博士	2018	2	临床型	党员	城镇	非农村	1万元—10万元	贫困或以下	临床医学	是	满意	满意	不止1个	良好	担任过	偶尔锻炼	没有
363	0	2	20	0	1	9	0	2	0	0	36	2	男	统考或推免博士	博士	2018	2	临床型	非党员	市区	非农村	1万元—10万元	贫困或以下	临床医学	否	满意	满意	不止1个	良好	担任过	偶尔锻炼	没有
364	0	3	31	0	1	9	0	3	0	0	30	2	女	统考或推免博士	博士	2018	2	临床型	党员	城镇	非农村	1万元—10万元	贫困或以下	非临床医学	否	满意	满意	不止1个	良好	担任过	偶尔锻炼	没有
365	0	3	38	1	0	0	0	0	1	3	26	2	女	统考或推免博士	博士	2019	1	临床型	党员	农村	农村	1万元—10万元	贫困或以下	临床医学	否	满意	满意	不止1个	良好	担任过	偶尔锻炼	没有
366	1	11	43	1	1	15	1	8	1	3	28	2	男	统考或推免博士	博士	2019	1	临床型	党员	农村	农村	1万元以下	贫困或以下	临床医学	否	满意	满意	不止1个	良好	没有担任过	偶尔锻炼	没有
367	1	13	40	1	1	14	1	8	1	5	29	2	男	统考或推免博士	博士	2019	1	临床型	党员	农村	农村	1万元—10万元	贫困或以下	临床医学	否	满意	不满意	不止1个	良好	担任过	偶尔锻炼	没有
368	0	2	44	1	0	5	0	2	0	0	26	2	男	统考或推免博士	博士	2019	1	临床型	非党员	市区	非农村	1万元—10万元	贫困或以下	临床医学	否	满意	满意	不止1个	良好	担任过	偶尔锻炼	没有
369	0	3	29	0	1	6	0	3	0	0	29	2	男	统考或推免博士	博士	2019	1	临床型	非党员	农村	农村	1万元—10万元	贫困或以下	临床医学	否	满意	满意	不止1个	良好	担任过	偶尔锻炼	没有
370	1	11	30	0	1	8	1	6	1	5	26	2	女	统考或推免博士	博士	2019	1	临床型	非党员	城镇	非农村	1万元—10万元	贫困或以下	临床医学	否	满意	满意	不止1个	良好	没有担任过	偶尔锻炼	没有
371	0	7	37	1	1	8	1	6	0	1	27	2	男	统考或推免博士	博士	2019	1	临床型	党员	农村	农村	1万元—10万元	贫困或以下	临床医学	否	满意	满意	不止1个	良好	担任过	偶尔锻炼	没有
372	1	12	46	1	1	14	1	7	1	5	26	2	女	统考或推免硕士	硕士	2017	3	临床型	非党员	农村	农村	1万元—10万元	贫困或以下	临床医学	否	不满意	不满意	不止1个	良好	没有担任过	偶尔锻炼	没有
373	1	12	46	1	1	14	1	7	1	5	26	2	女	统考或推免硕士	硕士	2017	3	临床型	非党员	农村	农村	1万元—10万元	贫困或以下	临床医学	否	不满意	不满意	不止1个	良好	没有担任过	偶尔锻炼	没有
374	0	3	36	1	0	1	0	3	0	0	24	1	女	统考或推免硕士	硕士	2017	3	临床型	非党员	城镇	非农村	1万元—10万元	贫困或以下	非临床医学	否	满意	不满意	1个	良好	没有担任过	偶尔锻炼	没有
375	0	3	36	1	0	1	0	3	0	0	24	1	女	统考或推免硕士	硕士	2017	3	临床型	非党员	城镇	非农村	1万元—10万元	贫困或以下	非临床医学	否	满意	不满意	不止1个	良好	没有担任过	偶尔锻炼	没有
376	1	12	40	1	1	17	1	8	1	4	26	2	女	统考或推免硕士	硕士	2017	3	临床型	非党员	市区	非农村	1万元—10万元	贫困或以下	临床医学	否	不满意	满意	不止1个	良好	担任过	偶尔锻炼	没有
377	0	3	41	1	0	4	0	3	0	0	27	2	女	统考或推免硕士	硕士	2017	3	临床型	非党员	市区	非农村	1万元—10万元	贫困或以下	临床医学	否	满意	满意	不止1个	良好	担任过	偶尔锻炼	没有
378	0	3	10	0	0	0	0	2	0	1	26	2	女	统考或推免硕士	硕士	2017	3	临床型	党员	城镇	非农村	1万元—10万元	贫困或以下	临床医学	否	满意	满意	不止1个	良好	担任过	偶尔锻炼	没有
379	0	1	16	0	1	6	0	1	0	0	30	2	男	统考或推免硕士	硕士	2017	3	临床型	非党员	城镇	非农村	1万元—10万元	贫困或以下	临床医学	否	满意	满意	不止1个	良好	担任过	偶尔锻炼	没有
380	0	3	31	0	1	6	0	2	0	1	26	2	女	统考或推免硕士	硕士	2017	3	临床型	非党员	市区	非农村	1万元—10万元	贫困或以下	临床医学	否	满意	满意	不止1个	良好	担任过	偶尔锻炼	没有
381	0	1	15	0	0	1	0	1	0	0	26	2	男	统考或推免硕士	硕士	2017	3	临床型	非党员	农村	农村	1万元—10万元	贫困或以下	临床医学	是	满意	满意	不止1个	良好	担任过	偶尔锻炼	没有
382	0	7	35	1	1	7	1	4	1	3	28	2	男	统考或推免硕士	硕士	2017	3	临床型	非党员	农村	农村	1万元—10万元	贫困或以下	临床医学	否	满意	满意	不止1个	良好	担任过	偶尔锻炼	没有
383	0	6	30	0	1	7	0	3	1	3	26	2	男	统考或推免硕士	硕士	2017	3	临床型	非党员	农村	农村	1万元—10万元	贫困或以下	临床医学	否	满意	满意	不止1个	良好	担任过	偶尔锻炼	没有
384	1	9	34	1	1	8	0	3	1	6	26	2	女	统考或推免硕士	硕士	2017	3	临床型	非党员	农村	农村	1万元—10万元	贫困或以下	临床医学	否	满意	满意	不止1个	良好	担任过	偶尔锻炼	没有
385	1	13	39	1	1	8	1	8	1	5	25	1	女	统考或推免硕士	硕士	2017	3	临床型	非党员	市区	非农村	1万元—10万元	贫困或以下	临床医学	是	满意	满意	不止1个	良好	担任过	偶尔锻炼	没有
386	1	10	20	0	1	16	1	8	0	2	26	2	男	统考或推免硕士	硕士	2017	3	临床型	非党员	市区	非农村	1万元以下	贫困或以下	临床医学	是	满意	满意	不止1个	良好	担任过	偶尔锻炼	没有
387	1	11	38	1	1	18	1	6	1	5	28	2	女	统考或推免硕士	硕士	2017	3	临床型	非党员	农村	农村	1万元—10万元	贫困或以下	非临床医学	否	满意	满意	不止1个	不好	没有担任过	偶尔锻炼	没有
388	0	5	32	0	1	15	1	5	0	0	26	2	女	统考或推免硕士	硕士	2017	3	临床型	非党员	城镇	非农村	1万元以下	贫困或以下	临床医学	否	不满意	满意	不止1个	不好	没有担任过	偶尔锻炼	没有
389	1	11	37	1	1	6	1	8	1	3	26	2	女	统考或推免硕士	硕士	2017	3	临床型	非党员	农村	农村	1万元—10万元	贫困或以下	临床医学	否	不满意	不满意	不止1个	不好	没有担任过	偶尔锻炼	没有
390	0	4	42	1	1	17	0	1	1	3	25	1	男	统考或推免硕士	硕士	2017	3	临床型	党员	城镇	非农村	1万元—10万元	贫困或以下	临床医学	否	满意	满意	不止1个	不好	担任过	偶尔锻炼	没有
391	1	11	31	0	1	8	1	8	1	3	28	2	男	统考或推免硕士	硕士	2017	3	临床型	党员	农村	农村	1万元—10万元	贫困或以下	临床医学	否	满意	满意	不止1个	良好	担任过	偶尔锻炼	没有
392	1	10	48	1	1	12	1	6	1	4	27	2	男	统考或推免硕士	硕士	2017	3	临床型	非党员	农村	农村	1万元—10万元	贫困或以下	临床医学	否	不满意	满意	不止1个	良好	担任过	偶尔锻炼	没有
393	1	8	49	1	1	8	1	6	0	2	26	2	男	统考或推免硕士	硕士	2017	3	临床型	非党员	市区	非农村	1万元—10万元	贫困或以下	临床医学	否	满意	满意	1个	不好	没有担任过	偶尔锻炼	没有
394	1	14	40	1	1	13	1	8	1	6	26	2	女	统考或推免硕士	硕士	2017	3	临床型	非党员	农村	农村	1万元—10万元	贫困或以下	临床医学	否	不满意	不满意	1个	不好	没有担任过	偶尔锻炼	没有
395	1	12	51	1	1	10	1	7	1	5	26	2	男	统考或推免硕士	硕士	2017	3	临床型	党员	农村	农村	1万元—10万元	贫困或以下	临床医学	否	满意	满意	不止1个	良好	担任过	偶尔锻炼	没有
396	0	5	29	0	0	3	0	3	0	2	25	1	男	统考或推免硕士	硕士	2017	3	临床型	党员	农村	农村	1万元—10万元	贫困或以下	临床医学	否	满意	满意	不止1个	良好	担任过	偶尔锻炼	没有
397	0	4	31	0	1	7	0	2	0	2	27	2	女	统考或推免硕士	硕士	2017	3	临床型	党员	农村	农村	1万元—10万元	贫困或以下	临床医学	否	满意	满意	不止1个	良好	担任过	偶尔锻炼	没有
398	0	4	31	0	1	7	0	2	0	2	27	2	女	统考或推免硕士	硕士	2017	3	临床型	党员	农村	农村	1万元—10万元	贫困或以下	临床医学	否	满意	满意	不止1个	良好	担任过	偶尔锻炼	没有
399	0	6	51	1	0	5	0	2	1	4	26	2	女	统考或推免硕士	硕士	2017	3	临床型	非党员	农村	农村	1万元以下	贫困或以下	临床医学	否	不满意	满意	不止1个	良好	没有担任过	偶尔锻炼	没有
400	0	6	51	1	0	5	0	2	1	4	26	2	女	统考或推免硕士	硕士	2017	3	临床型	非党员	农村	农村	1万元以下	贫困或以下	临床医学	否	不满意	满意	不止1个	良好	没有担任过	偶尔锻炼	没有
401	1	8	29	0	1	6	1	7	0	1	29	2	女	统考或推免硕士	硕士	2017	3	临床型	党员	农村	农村	1万元—10万元	贫困或以下	临床医学	否	满意	满意	不止1个	良好	没有担任过	偶尔锻炼	没有
402	0	5	52	1	1	8	1	4	0	1	25	1	女	统考或推免硕士	硕士	2017	3	临床型	非党员	农村	农村	1万元—10万元	贫困或以下	临床医学	否	满意	满意	不止1个	良好	担任过	偶尔锻炼	没有
403	1	8	49	1	1	8	1	6	0	2	26	2	男	统考或推免硕士	硕士	2017	3	临床型	非党员	市区	非农村	1万元—10万元	贫困或以下	临床医学	否	满意	满意	不止1个	不好	没有担任过	偶尔锻炼	没有
404	0	5	35	1	1	8	1	5	0	0	26	2	女	统考或推免硕士	硕士	2017	3	临床型	非党员	市区	非农村	1万元—10万元	贫困或以下	临床医学	否	满意	满意	不止1个	良好	没有担任过	偶尔锻炼	没有
405	1	10	30	0	1	8	1	8	0	2	29	2	男	统考或推免硕士	硕士	2017	3	临床型	党员	农村	农村	1万元—10万元	贫困或以下	临床医学	是	满意	满意	不止1个	良好	没有担任过	偶尔锻炼	没有
406	1	11	20	0	1	14	1	7	1	4	26	2	女	统考或推免硕士	硕士	2017	3	临床型	党员	城镇	非农村	1万元—10万元	贫困或以下	临床医学	否	不满意	不满意	不止1个	良好	担任过	偶尔锻炼	没有
407	0	1	34	1	0	1	0	0	0	1	26	2	女	统考或推免硕士	硕士	2017	3	临床型	党员	农村	农村	1万元—10万元	贫困或以下	临床医学	否	不满意	不满意	不止1个	不好	担任过	偶尔锻炼	没有
408	0	1	34	1	0	1	0	0	0	1	26	2	女	统考或推免硕士	硕士	2017	3	临床型	党员	农村	农村	1万元—10万元	贫困或以下	临床医学	否	不满意	不满意	不止1个	不好	担任过	偶尔锻炼	没有
409	1	8	33	1	1	13	1	5	1	3	24	1	男	统考或推免硕士	硕士	2017	3	临床型	非党员	城镇	非农村	1万元—10万元	贫困或以下	临床医学	否	满意	满意	1个	良好	担任过	偶尔锻炼	没有
410	0	7	30	0	1	10	1	5	0	2	25	1	女	统考或推免硕士	硕士	2017	3	临床型	非党员	农村	农村	1万元—10万元	贫困或以下	临床医学	是	不满意	不满意	不止1个	良好	没有担任过	偶尔锻炼	没有
411	0	4	28	0	1	6	0	3	0	1	26	2	男	统考或推免硕士	硕士	2018	2	临床型	非党员	农村	农村	1万元—10万元	贫困或以下	临床医学	否	满意	满意	不止1个	良好	担任过	偶尔锻炼	没有
412	1	8	34	1	1	6	1	4	1	4	27	2	女	统考或推免硕士	硕士	2018	2	临床型	非党员	农村	农村	1万元—10万元	贫困或以下	临床医学	否	满意	满意	不止1个	良好	没有担任过	偶尔锻炼	没有
413	1	8	34	1	1	6	1	4	1	4	27	2	女	统考或推免硕士	硕士	2018	2	临床型	非党员	农村	农村	1万元—10万元	贫困或以下	临床医学	否	满意	满意	不止1个	良好	没有担任过	偶尔锻炼	没有
414	1	11	28	0	1	16	1	7	1	4	26	2	女	统考或推免硕士	硕士	2018	2	临床型	非党员	市区	非农村	1万元—10万元	贫困或以下	临床医学	是	满意	满意	不止1个	良好	没有担任过	偶尔锻炼	没有
415	1	10	36	1	1	12	1	6	1	4	24	1	女	统考或推免硕士	硕士	2018	2	临床型	非党员	市区	非农村	1万元—10万元	贫困或以下	临床医学	是	满意	满意	不止1个	良好	担任过	偶尔锻炼	没有
416	0	3	13	0	1	6	0	0	1	3	25	1	女	统考或推免硕士	硕士	2018	2	临床型	非党员	市区	非农村	1万元—10万元	贫困或以下	临床医学	是	满意	满意	1个	良好	没有担任过	偶尔锻炼	没有
417	0	4	36	1	0	2	0	2	0	2	25	1	女	统考或推免硕士	硕士	2018	2	临床型	党员	农村	农村	1万元—10万元	贫困或以下	临床医学	是	满意	满意	不止1个	良好	没有担任过	偶尔锻炼	没有
418	0	3	19	0	0	0	0	2	0	1	28	2	女	统考或推免硕士	硕士	2018	2	临床型	非党员	农村	农村	1万元—10万元	贫困或以下	临床医学	否	满意	满意	不止1个	良好	没有担任过	偶尔锻炼	没有
419	0	5	30	0	1	8	0	3	0	2	32	2	男	统考或推免硕士	硕士	2018	2	临床型	非党员	市区	非农村	1万元—10万元	贫困或以下	临床医学	否	满意	满意	不止1个	良好	没有担任过	偶尔锻炼	没有
420	0	7	35	1	1	6	1	4	1	3	26	2	女	统考或推免硕士	硕士	2018	2	临床型	非党员	农村	农村	1万元—10万元	贫困或以下	临床医学	否	满意	满意	不止1个	良好	担任过	偶尔锻炼	没有
421	0	3	31	0	1	6	0	2	0	1	26	2	男	统考或推免硕士	硕士	2018	2	临床型	非党员	城镇	非农村	1万元—10万元	贫困或以下	临床医学	否	满意	满意	不止1个	良好	担任过	偶尔锻炼	没有
422	1	11	30	0	1	16	1	8	1	3	25	1	男	统考或推免硕士	硕士	2018	2	临床型	非党员	城镇	非农村	1万元以下	贫困或以下	临床医学	否	不满意	不满意	不止1个	良好	没有担任过	偶尔锻炼	没有
423	1	11	34	1	1	7	1	6	1	5	26	2	女	统考或推免硕士	硕士	2018	2	临床型	非党员	城镇	非农村	1万元—10万元	贫困或以下	临床医学	是	满意	满意	不止1个	不好	没有担任过	偶尔锻炼	没有
424	1	11	30	0	1	16	1	8	1	3	25	1	男	统考或推免硕士	硕士	2018	2	临床型	非党员	城镇	非农村	1万元以下	贫困或以下	临床医学	否	不满意	不满意	不止1个	良好	没有担任过	偶尔锻炼	没有
425	1	8	38	1	1	10	1	5	1	3	26	2	男	统考或推免硕士	硕士	2018	2	临床型	非党员	城镇	非农村	1万元—10万元	贫困或以下	临床医学	否	满意	满意	不止1个	良好	没有担任过	偶尔锻炼	没有
426	0	7	49	1	1	8	0	3	1	4	26	2	女	统考或推免硕士	硕士	2018	2	临床型	非党员	农村	农村	1万元—10万元	贫困或以下	临床医学	是	满意	满意	不止1个	良好	担任过	偶尔锻炼	没有
427	1	9	30	0	1	11	1	6	1	3	25	1	女	统考或推免硕士	硕士	2018	2	临床型	非党员	农村	农村	1万元—10万元	贫困或以下	临床医学	否	满意	满意	不止1个	良好	担任过	偶尔锻炼	没有
428	0	5	12	0	1	6	1	4	0	1	25	1	男	统考或推免硕士	硕士	2018	2	临床型	非党员	农村	农村	1万元—10万元	贫困或以下	临床医学	否	满意	满意	1个	良好	没有担任过	偶尔锻炼	没有
429	1	13	30	0	1	12	1	8	1	5	25	1	女	统考或推免硕士	硕士	2018	2	临床型	党员	城镇	非农村	1万元—10万元	贫困或以下	临床医学	否	满意	满意	1个	良好	没有担任过	基本不会	没有
430	0	7	28	0	1	9	1	5	0	2	24	1	女	统考或推免硕士	硕士	2018	2	临床型	非党员	市区	非农村	1万元—10万元	贫困或以下	临床医学	是	满意	满意	不止1个	良好	担任过	偶尔锻炼	没有
431	0	6	31	0	1	8	0	3	1	3	26	2	女	统考或推免硕士	硕士	2018	2	临床型	非党员	城镇	非农村	1万元—10万元	贫困或以下	临床医学	否	满意	满意	不止1个	不好	担任过	偶尔锻炼	没有
432	0	3	26	0	1	7	0	2	0	1	25	1	男	统考或推免硕士	硕士	2018	2	临床型	非党员	城镇	非农村	1万元—10万元	贫困或以下	临床医学	是	满意	满意	不止1个	良好	担任过	偶尔锻炼	没有
433	0	2	42	1	1	7	0	0	0	2	24	1	女	统考或推免硕士	硕士	2018	2	临床型	党员	市区	非农村	1万元—10万元	贫困或以下	临床医学	否	满意	满意	不止1个	良好	担任过	偶尔锻炼	没有
434	1	8	20	0	1	6	1	6	0	2	25	1	女	统考或推免硕士	硕士	2018	2	临床型	党员	城镇	非农村	1万元—10万元	贫困或以下	临床医学	否	满意	满意	不止1个	良好	担任过	偶尔锻炼	没有
435	0	6	37	1	1	20	0	1	1	5	24	1	男	统考或推免硕士	硕士	2018	2	临床型	非党员	城镇	非农村	1万元—10万元	贫困或以下	临床医学	否	不满意	不满意	不止1个	良好	担任过	偶尔锻炼	没有
436	0	4	45	1	1	7	1	4	0	0	26	2	男	统考或推免硕士	硕士	2018	2	临床型	党员	农村	农村	1万元—10万元	贫困或以下	临床医学	否	满意	满意	1个	良好	担任过	偶尔锻炼	没有
437	0	6	26	0	1	8	1	5	0	1	27	2	男	统考或推免硕士	硕士	2018	2	临床型	党员	农村	农村	1万元—10万元	贫困或以下	临床医学	否	满意	满意	不止1个	良好	担任过	偶尔锻炼	没有
438	0	2	38	1	1	8	0	2	0	0	25	1	女	统考或推免硕士	硕士	2018	2	临床型	非党员	农村	农村	1万元—10万元	贫困或以下	临床医学	否	满意	不满意	不止1个	良好	担任过	偶尔锻炼	没有
439	0	2	38	1	1	8	0	2	0	0	25	1	女	统考或推免硕士	硕士	2018	2	临床型	非党员	农村	农村	1万元—10万元	贫困或以下	临床医学	否	满意	不满意	不止1个	良好	担任过	偶尔锻炼	没有
440	0	2	38	1	1	8	0	2	0	0	25	1	女	统考或推免硕士	硕士	2018	2	临床型	非党员	农村	农村	1万元—10万元	贫困或以下	临床医学	否	满意	不满意	不止1个	良好	担任过	偶尔锻炼	没有
441	1	12	60	1	1	10	1	8	1	4	25	1	女	统考或推免硕士	硕士	2018	2	临床型	非党员	农村	农村	1万元以下	贫困或以下	临床医学	否	满意	满意	不止1个	良好	担任过	偶尔锻炼	没有
442	1	12	36	1	1	6	1	6	1	6	26	2	女	统考或推免硕士	硕士	2018	2	临床型	非党员	农村	农村	1万元—10万元	贫困或以下	临床医学	否	满意	满意	不止1个	良好	担任过	偶尔锻炼	没有
443	1	12	36	1	1	6	1	6	1	6	26	2	女	统考或推免硕士	硕士	2018	2	临床型	非党员	农村	农村	1万元—10万元	贫困或以下	临床医学	否	满意	满意	不止1个	良好	担任过	偶尔锻炼	没有
444	1	12	36	1	1	6	1	6	1	6	26	2	女	统考或推免硕士	硕士	2018	2	临床型	非党员	农村	农村	1万元—10万元	贫困或以下	临床医学	否	满意	满意	不止1个	良好	担任过	偶尔锻炼	没有
445	1	11	14	0	1	17	1	7	1	4	26	2	男	统考或推免硕士	硕士	2018	2	临床型	非党员	市区	非农村	1万元—10万元	贫困或以下	临床医学	否	满意	满意	不止1个	良好	担任过	偶尔锻炼	没有
446	1	9	59	1	0	5	1	6	1	3	25	1	女	统考或推免硕士	硕士	2018	2	临床型	非党员	城镇	非农村	1万元—10万元	贫困或以下	临床医学	是	满意	满意	不止1个	良好	担任过	基本不会	没有
447	0	4	31	0	0	5	0	2	0	2	25	1	女	统考或推免硕士	硕士	2018	2	临床型	党员	城镇	非农村	1万元—10万元	贫困或以下	临床医学	否	满意	不满意	不止1个	良好	担任过	偶尔锻炼	没有
448	0	1	26	0	0	4	0	1	0	0	23	1	女	统考或推免硕士	硕士	2019	1	临床型	党员	市区	非农村	1万元—10万元	贫困或以下	临床医学	是	满意	满意	1个	良好	担任过	偶尔锻炼	没有
449	0	7	32	1	0	3	1	5	0	2	24	1	男	统考或推免硕士	硕士	2019	1	临床型	党员	市区	非农村	1万元—10万元	贫困或以下	临床医学	是	满意	满意	1个	良好	担任过	偶尔锻炼	没有
450	0	3	25	0	0	3	0	2	0	1	25	1	女	统考或推免硕士	硕士	2019	1	临床型	非党员	市区	非农村	1万元—10万元	贫困或以下	临床医学	是	满意	满意	不止1个	良好	担任过	偶尔锻炼	没有
451	1	13	41	1	1	10	1	7	1	6	24	1	女	统考或推免硕士	硕士	2019	1	临床型	非党员	市区	非农村	1万元—10万元	贫困或以下	临床医学	否	满意	满意	不止1个	不好	没有担任过	基本不会	没有
452	1	13	41	1	1	10	1	7	1	6	24	1	女	统考或推免硕士	硕士	2019	1	临床型	非党员	市区	非农村	1万元—10万元	贫困或以下	临床医学	否	满意	满意	不止1个	不好	没有担任过	基本不会	没有
453	0	4	35	1	1	12	1	4	0	0	24	1	男	统考或推免硕士	硕士	2019	1	临床型	非党员	城镇	非农村	1万元—10万元	贫困或以下	临床医学	否	满意	满意	1个	不好	担任过	偶尔锻炼	没有
454	0	2	29	0	1	10	0	2	0	0	24	1	男	统考或推免硕士	硕士	2019	1	临床型	党员	城镇	非农村	1万元—10万元	贫困或以下	临床医学	否	满意	满意	不止1个	良好	担任过	偶尔锻炼	没有
455	0	3	27	0	0	3	0	3	0	0	27	2	男	统考或推免硕士	硕士	2019	1	临床型	非党员	农村	农村	1万元—10万元	贫困或以下	临床医学	否	满意	满意	不止1个	良好	担任过	偶尔锻炼	没有
456	0	3	27	0	0	1	0	2	0	1	24	1	女	统考或推免硕士	硕士	2019	1	临床型	非党员	市区	非农村	1万元—10万元	贫困或以下	临床医学	否	满意	满意	不止1个	良好	担任过	偶尔锻炼	没有
457	0	1	27	0	0	3	0	1	0	0	24	1	女	统考或推免硕士	硕士	2019	1	临床型	非党员	城镇	非农村	1万元—10万元	贫困或以下	临床医学	否	满意	满意	不止1个	良好	没有担任过	偶尔锻炼	没有
458	0	3	45	1	1	13	0	0	1	3	25	1	女	统考或推免硕士	硕士	2019	1	临床型	非党员	农村	农村	1万元—10万元	贫困或以下	临床医学	是	满意	满意	不止1个	良好	没有担任过	偶尔锻炼	没有
459	0	6	39	1	1	10	0	2	1	4	23	1	女	统考或推免硕士	硕士	2019	1	临床型	非党员	农村	农村	1万元—10万元	贫困或以下	临床医学	否	满意	满意	1个	良好	担任过	偶尔锻炼	没有
460	0	7	34	1	1	6	1	6	0	1	25	1	男	统考或推免硕士	硕士	2019	1	临床型	非党员	城镇	非农村	1万元—10万元	贫困或以下	临床医学	是	满意	满意	不止1个	良好	没有担任过	偶尔锻炼	没有
461	0	2	40	1	1	7	0	2	0	0	25	1	女	统考或推免硕士	硕士	2019	1	临床型	非党员	城镇	非农村	1万元—10万元	贫困或以下	临床医学	否	满意	不满意	不止1个	不好	担任过	偶尔锻炼	没有
462	1	14	40	1	1	20	1	8	1	6	25	1	男	统考或推免硕士	硕士	2019	1	临床型	非党员	城镇	非农村	1万元—10万元	贫困或以下	临床医学	否	满意	满意	不止1个	良好	没有担任过	偶尔锻炼	没有
463	0	5	30	0	0	0	1	5	0	0	24	1	女	统考或推免硕士	硕士	2019	1	临床型	非党员	城镇	非农村	1万元—10万元	贫困或以下	临床医学	否	满意	不满意	不止1个	良好	担任过	偶尔锻炼	没有
464	1	8	36	1	1	12	1	6	0	2	36	2	女	统考或推免博士	博士	2017	3	科研型	非党员	市区	非农村	1万元—10万元	贫困或以下	非临床医学	是	满意	满意	不止1个	不好	没有担任过	偶尔锻炼	没有
465	1	13	39	1	1	9	1	8	1	5	26	2	男	统考或推免博士	博士	2017	3	科研型	党员	市区	非农村	1万元—10万元	贫困或以下	临床医学	否	满意	满意	不止1个	良好	担任过	偶尔锻炼	没有
466	1	10	28	0	1	15	1	6	1	4	30	2	女	统考或推免博士	博士	2017	3	科研型	党员	市区	非农村	1万元—10万元	贫困或以下	非临床医学	否	不满意	不满意	不止1个	良好	没有担任过	偶尔锻炼	没有
467	1	8	37	1	0	4	1	4	1	4	27	2	女	统考或推免博士	博士	2018	2	科研型	非党员	农村	农村	1万元—10万元	贫困或以下	非临床医学	否	满意	满意	不止1个	良好	没有担任过	基本不会	没有
468	1	11	31	0	1	13	1	8	1	3	25	1	女	统考或推免博士	博士	2018	2	科研型	非党员	农村	农村	1万元—10万元	贫困或以下	非临床医学	否	满意	满意	不止1个	良好	担任过	偶尔锻炼	没有
469	1	13	57	1	0	3	1	8	1	5	23	1	女	统考或推免博士	博士	2019	1	科研型	非党员	农村	农村	1万元—10万元	贫困或以下	非临床医学	否	不满意	不满意	不止1个	不好	担任过	基本不会	没有
470	1	13	39	1	1	13	1	8	1	5	22	1	女	统考或推免博士	博士	2019	1	科研型	非党员	城镇	非农村	1万元—10万元	贫困或以下	非临床医学	否	满意	满意	不止1个	良好	没有担任过	基本不会	没有
471	0	6	44	1	1	7	0	3	1	3	23	1	女	统考或推免博士	博士	2019	1	科研型	党员	城镇	非农村	1万元—10万元	贫困或以下	非临床医学	否	满意	满意	不止1个	良好	担任过	基本不会	没有
472	0	3	40	1	0	4	0	2	0	1	23	1	女	统考或推免博士	博士	2019	1	科研型	党员	农村	农村	1万元—10万元	贫困或以下	非临床医学	否	满意	满意	不止1个	良好	担任过	基本不会	没有
473	1	10	43	1	1	15	1	8	0	2	23	1	女	统考或推免博士	博士	2019	1	科研型	党员	城镇	非农村	1万元—10万元	贫困或以下	非临床医学	否	满意	不满意	不止1个	良好	担任过	基本不会	没有
474	0	4	55	1	0	3	1	4	0	0	27	2	女	统考或推免博士	博士	2019	1	科研型	党员	农村	农村	1万元—10万元	贫困或以下	非临床医学	是	满意	满意	不止1个	良好	担任过	基本不会	没有
475	1	12	35	1	1	12	1	7	1	5	26	2	男	统考或推免博士	博士	2019	1	科研型	党员	农村	农村	1万元—10万元	贫困或以下	非临床医学	否	不满意	不满意	不止1个	不好	没有担任过	偶尔锻炼	没有
476	0	6	35	1	1	9	1	4	0	2	27	2	女	统考或推免硕士	硕士	2017	3	科研型	党员	农村	农村	1万元—10万元	贫困或以下	非临床医学	否	满意	不满意	不止1个	良好	担任过	偶尔锻炼	没有
477	1	10	34	1	1	9	1	6	1	4	26	2	男	统考或推免硕士	硕士	2017	3	科研型	党员	农村	农村	1万元以下	贫困或以下	非临床医学	否	满意	满意	不止1个	良好	担任过	偶尔锻炼	没有
478	1	9	24	0	1	6	1	6	1	3	26	2	女	统考或推免硕士	硕士	2018	2	科研型	非党员	农村	农村	1万元—10万元	贫困或以下	非临床医学	否	满意	不满意	不止1个	良好	没有担任过	基本不会	没有
479	1	10	39	1	1	6	1	8	0	2	25	1	女	统考或推免硕士	硕士	2018	2	科研型	非党员	市区	非农村	1万元—10万元	贫困或以下	非临床医学	否	满意	满意	不止1个	良好	担任过	偶尔锻炼	没有
480	1	9	34	1	1	12	1	6	1	3	25	1	女	统考或推免硕士	硕士	2018	2	科研型	非党员	城镇	非农村	1万元—10万元	贫困或以下	非临床医学	否	满意	满意	不止1个	良好	担任过	偶尔锻炼	没有
481	1	10	31	0	1	14	1	6	1	4	25	1	女	统考或推免硕士	硕士	2018	2	科研型	非党员	城镇	非农村	1万元以下	贫困或以下	非临床医学	否	满意	满意	不止1个	良好	担任过	偶尔锻炼	没有
482	1	8	34	1	1	9	1	5	1	3	22	1	女	统考或推免硕士	硕士	2019	1	科研型	非党员	农村	农村	1万元—10万元	贫困或以下	非临床医学	否	不满意	不满意	不止1个	良好	担任过	基本不会	没有
483	0	5	36	1	0	4	0	3	0	2	24	1	男	统考或推免硕士	硕士	2019	1	科研型	非党员	农村	农村	1万元—10万元	贫困或以下	临床医学	否	满意	满意	不止1个	良好	担任过	偶尔锻炼	没有
484	1	13	35	1	1	7	1	8	1	5	25	1	女	统考或推免硕士	硕士	2019	1	科研型	非党员	农村	农村	1万元—10万元	贫困或以下	非临床医学	否	满意	满意	不止1个	良好	担任过	偶尔锻炼	没有
485	0	1	26	0	1	9	0	1	0	0	24	1	女	统考或推免硕士	硕士	2019	1	科研型	党员	市区	非农村	1万元—10万元	贫困或以下	临床医学	否	不满意	满意	不止1个	良好	担任过	偶尔锻炼	没有
486	1	11	40	1	1	8	1	8	1	3	25	1	男	统考或推免硕士	硕士	2019	1	科研型	非党员	农村	农村	1万元—10万元	贫困或以下	非临床医学	否	满意	满意	不止1个	良好	担任过	偶尔锻炼	没有
487	1	11	42	1	1	15	1	7	1	4	28	2	男	统考或推免硕士	硕士	2019	1	科研型	非党员	农村	农村	1万元以下	贫困或以下	临床医学	否	满意	满意	不止1个	良好	没有担任过	偶尔锻炼	没有
488	1	10	12	0	0	4	1	4	1	6	26	2	女	统考或推免博士	博士	2017	3	临床型	党员	城镇	非农村	1万元—10万元	贫困或以下	非临床医学	否	满意	满意	不止1个	良好	没有担任过	偶尔锻炼	没有
489	1	8	31	0	1	8	1	5	1	3	26	2	男	统考或推免博士	博士	2017	3	临床型	非党员	城镇	非农村	1万元—10万元	贫困或以下	临床医学	否	满意	满意	不止1个	良好	担任过	偶尔锻炼	没有
490	1	8	31	0	1	8	1	5	1	3	26	2	男	统考或推免博士	博士	2017	3	临床型	非党员	城镇	非农村	1万元—10万元	贫困或以下	临床医学	否	满意	满意	不止1个	良好	担任过	偶尔锻炼	没有
491	0	3	24	0	1	7	0	2	0	1	31	2	男	统考或推免博士	博士	2017	3	临床型	非党员	农村	农村	1万元—10万元	贫困或以下	临床医学	否	满意	不满意	不止1个	不好	没有担任过	基本不会	没有
492	1	10	42	1	1	15	1	4	1	6	25	1	男	统考或推免博士	博士	2018	2	临床型	非党员	农村	农村	1万元—10万元	贫困或以下	非临床医学	是	满意	不满意	不止1个	不好	担任过	偶尔锻炼	没有
493	1	11	31	0	1	11	1	8	1	3	29	2	女	统考或推免博士	博士	2018	2	临床型	党员	农村	农村	1万元—10万元	贫困或以下	临床医学	否	满意	满意	不止1个	不好	没有担任过	偶尔锻炼	没有
494	1	11	36	1	1	8	1	8	1	3	29	2	男	统考或推免博士	博士	2018	2	临床型	非党员	农村	农村	1万元—10万元	贫困或以下	临床医学	是	满意	满意	不止1个	良好	担任过	偶尔锻炼	没有
495	0	1	23	0	0	5	0	1	0	0	30	2	女	统考或推免博士	博士	2018	2	临床型	非党员	城镇	非农村	1万元—10万元	贫困或以下	临床医学	否	满意	满意	不止1个	良好	没有担任过	偶尔锻炼	没有
496	1	9	35	1	1	11	1	5	1	4	30	2	男	统考或推免博士	博士	2018	2	临床型	非党员	城镇	非农村	1万元—10万元	贫困或以下	临床医学	否	满意	满意	不止1个	良好	担任过	偶尔锻炼	没有
497	1	9	31	0	1	9	1	7	0	2	30	2	女	统考或推免博士	博士	2019	1	临床型	党员	农村	农村	1万元—10万元	贫困或以下	临床医学	否	满意	满意	不止1个	良好	没有担任过	偶尔锻炼	没有
498	1	13	29	0	1	19	1	8	1	5	28	2	女	统考或推免博士	博士	2019	1	临床型	非党员	农村	农村	1万元—10万元	贫困或以下	临床医学	否	满意	不满意	不止1个	良好	担任过	偶尔锻炼	没有
499	0	6	27	0	1	9	1	5	0	1	27	2	女	统考或推免硕士	硕士	2017	3	临床型	党员	农村	农村	1万元—10万元	贫困或以下	临床医学	否	满意	满意	不止1个	良好	担任过	偶尔锻炼	没有
500	1	12	60	1	1	10	1	8	1	4	26	2	女	统考或推免硕士	硕士	2017	3	临床型	非党员	农村	农村	1万元—10万元	贫困或以下	临床医学	否	满意	满意	1个	不好	没有担任过	基本不会	没有
501	0	6	32	1	1	7	1	4	0	2	26	2	男	统考或推免硕士	硕士	2017	3	临床型	非党员	农村	农村	1万元—10万元	贫困或以下	临床医学	否	不满意	不满意	不止1个	良好	没有担任过	偶尔锻炼	没有
502	0	6	32	1	1	7	1	4	0	2	26	2	男	统考或推免硕士	硕士	2017	3	临床型	非党员	农村	农村	1万元—10万元	贫困或以下	临床医学	否	不满意	不满意	不止1个	良好	没有担任过	偶尔锻炼	没有
503	0	5	23	0	1	7	1	4	0	1	26	2	男	统考或推免硕士	硕士	2017	3	临床型	非党员	农村	农村	1万元—10万元	贫困或以下	临床医学	否	不满意	不满意	不止1个	不好	没有担任过	偶尔锻炼	没有
504	1	11	24	0	1	15	1	7	1	4	26	2	男	统考或推免硕士	硕士	2017	3	临床型	非党员	农村	农村	1万元—10万元	贫困或以下	临床医学	否	满意	满意	不止1个	不好	担任过	偶尔锻炼	没有
505	1	12	41	1	1	12	1	8	1	4	25	1	男	统考或推免硕士	硕士	2017	3	临床型	党员	农村	农村	1万元—10万元	贫困或以下	临床医学	否	满意	满意	不止1个	不好	担任过	偶尔锻炼	没有
506	1	13	46	1	1	11	1	8	1	5	27	2	男	统考或推免硕士	硕士	2017	3	临床型	非党员	市区	非农村	1万元—10万元	贫困或以下	临床医学	否	满意	满意	不止1个	良好	担任过	基本不会	没有
507	1	8	35	1	1	14	1	4	1	4	20	1	女	统考或推免硕士	硕士	2018	2	临床型	党员	城镇	非农村	1万元—10万元	贫困或以下	非临床医学	是	满意	满意	不止1个	良好	担任过	偶尔锻炼	没有
508	1	10	36	1	1	20	1	8	0	2	27	2	女	统考或推免硕士	硕士	2018	2	临床型	党员	城镇	非农村	1万元—10万元	贫困或以下	临床医学	否	满意	满意	1个	良好	担任过	偶尔锻炼	没有
509	0	2	22	0	0	3	0	2	0	0	23	1	女	统考或推免硕士	硕士	2018	2	临床型	非党员	城镇	非农村	1万元—10万元	贫困或以下	非临床医学	是	满意	不满意	不止1个	良好	担任过	偶尔锻炼	没有
510	1	8	36	1	1	20	1	5	1	3	22	1	男	统考或推免硕士	硕士	2018	2	临床型	非党员	城镇	非农村	1万元—10万元	贫困或以下	非临床医学	否	满意	满意	不止1个	良好	担任过	偶尔锻炼	没有
511	1	13	50	1	1	21	1	8	1	5	24	1	女	统考或推免硕士	硕士	2018	2	临床型	党员	市区	非农村	1万元—10万元	贫困或以下	临床医学	否	不满意	不满意	1个	良好	担任过	基本不会	没有
512	0	2	43	1	0	4	0	2	0	0	25	1	男	统考或推免硕士	硕士	2018	2	临床型	非党员	农村	农村	1万元—10万元	贫困或以下	非临床医学	否	满意	不满意	不止1个	良好	担任过	偶尔锻炼	没有
513	1	11	50	1	1	18	1	8	1	3	28	2	女	统考或推免硕士	硕士	2018	2	临床型	党员	市区	非农村	1万元—10万元	贫困或以下	临床医学	否	满意	满意	不止1个	良好	担任过	基本不会	没有
514	1	9	46	1	1	14	1	4	1	5	24	1	男	统考或推免硕士	硕士	2018	2	临床型	非党员	城镇	非农村	1万元—10万元	贫困或以下	临床医学	否	满意	满意	不止1个	良好	担任过	偶尔锻炼	没有
515	1	9	46	1	1	14	1	4	1	5	24	1	男	统考或推免硕士	硕士	2018	2	临床型	非党员	城镇	非农村	1万元—10万元	贫困或以下	临床医学	否	满意	满意	不止1个	良好	担任过	偶尔锻炼	没有
516	1	8	45	1	1	16	1	6	0	2	20	1	男	统考或推免硕士	硕士	2018	2	临床型	非党员	城镇	非农村	1万元—10万元	贫困或以下	非临床医学	否	满意	满意	不止1个	不好	担任过	偶尔锻炼	没有
517	1	11	51	1	1	16	1	8	1	3	22	1	男	统考或推免硕士	硕士	2019	1	临床型	非党员	农村	农村	1万元以下	贫困或以下	临床医学	是	满意	满意	不止1个	良好	担任过	偶尔锻炼	没有
518	1	9	15	0	0	1	1	6	1	3	21	1	女	统考或推免硕士	硕士	2019	1	临床型	非党员	农村	农村	1万元—10万元	贫困或以下	临床医学	否	满意	满意	不止1个	良好	担任过	偶尔锻炼	没有
519	0	2	25	0	0	5	0	2	0	0	22	1	女	统考或推免硕士	硕士	2019	1	临床型	党员	城镇	非农村	1万元—10万元	贫困或以下	非临床医学	否	满意	满意	不止1个	良好	担任过	偶尔锻炼	没有
520	1	9	26	0	0	5	1	4	1	5	24	1	男	统考或推免硕士	硕士	2019	1	临床型	非党员	农村	农村	1万元—10万元	贫困或以下	非临床医学	是	满意	满意	不止1个	良好	担任过	偶尔锻炼	没有
521	1	8	37	1	1	13	1	4	1	4	22	1	男	统考或推免硕士	硕士	2019	1	临床型	党员	城镇	非农村	1万元—10万元	贫困或以下	临床医学	是	满意	不满意	不止1个	良好	担任过	基本不会	没有
522	0	5	41	1	1	14	1	4	0	1	20	1	女	统考或推免硕士	硕士	2019	1	临床型	非党员	农村	农村	1万元—10万元	贫困或以下	非临床医学	否	满意	满意	不止1个	良好	担任过	偶尔锻炼	没有
523	1	9	55	1	1	16	1	4	1	5	22	1	女	统考或推免硕士	硕士	2019	1	临床型	非党员	农村	农村	1万元—10万元	贫困或以下	临床医学	是	不满意	不满意	不止1个	不好	没有担任过	偶尔锻炼	没有
524	0	3	48	1	0	0	0	3	0	0	24	1	女	统考或推免硕士	硕士	2019	1	临床型	非党员	市区	非农村	1万元—10万元	贫困或以下	临床医学	是	满意	满意	不止1个	不好	没有担任过	偶尔锻炼	没有
525	0	2	36	1	0	2	0	2	0	0	19	1	男	统考或推免硕士	硕士	2019	1	临床型	非党员	市区	非农村	1万元—10万元	贫困或以下	临床医学	是	满意	满意	不止1个	良好	担任过	偶尔锻炼	没有
526	1	8	36	1	1	8	1	4	1	4	24	1	女	统考或推免硕士	硕士	2019	1	临床型	非党员	城镇	非农村	1万元—10万元	贫困或以下	非临床医学	否	不满意	满意	不止1个	良好	没有担任过	偶尔锻炼	没有
527	1	11	42	1	1	15	1	8	1	3	24	1	女	统考或推免硕士	硕士	2019	1	临床型	党员	市区	非农村	1万元—10万元	贫困或以下	临床医学	否	不满意	不满意	不止1个	良好	担任过	基本不会	没有
528	1	8	34	1	1	13	1	6	0	2	26	2	男	统考或推免硕士	硕士	2019	1	临床型	非党员	农村	农村	1万元以下	贫困或以下	临床医学	否	不满意	不满意	不止1个	不好	担任过	基本不会	没有
529	1	14	34	1	1	12	1	8	1	6	22	1	女	统考或推免硕士	硕士	2019	1	临床型	党员	城镇	非农村	1万元—10万元	贫困或以下	临床医学	否	满意	满意	不止1个	不好	担任过	基本不会	没有
530	1	12	50	1	1	14	1	7	1	5	25	1	男	统考或推免博士	博士	2015	4	科研型	非党员	城镇	非农村	10万元—20万元	非贫困	非临床医学	否	满意	满意	不止1个	良好	担任过	偶尔锻炼	没有
531	0	3	27	0	1	6	0	3	0	0	27	2	女	统考或推免博士	博士	2016	4	科研型	非党员	农村	农村	20万元—35万元	非贫困	非临床医学	否	满意	满意	不止1个	良好	担任过	偶尔锻炼	没有
532	0	7	46	1	1	10	1	4	1	3	26	2	女	统考或推免博士	博士	2017	3	科研型	党员	城镇	非农村	20万元—35万元	非贫困	临床医学	否	满意	不满意	不止1个	不好	没有担任过	偶尔锻炼	没有
533	0	7	46	1	1	10	1	4	1	3	26	2	女	统考或推免博士	博士	2017	3	科研型	党员	城镇	非农村	20万元—35万元	非贫困	临床医学	否	满意	不满意	不止1个	不好	没有担任过	偶尔锻炼	没有
534	0	2	19	0	0	2	0	1	0	1	25	1	女	统考或推免博士	博士	2018	2	科研型	非党员	市区	非农村	10万元—20万元	非贫困	非临床医学	否	满意	满意	不止1个	不好	担任过	偶尔锻炼	没有
535	0	1	37	1	1	7	0	1	0	0	25	1	男	统考或推免博士	博士	2018	2	科研型	党员	城镇	非农村	10万元—20万元	非贫困	临床医学	否	满意	满意	不止1个	良好	担任过	偶尔锻炼	没有
536	1	12	27	0	1	6	1	8	1	4	23	1	男	统考或推免博士	博士	2019	1	科研型	非党员	市区	非农村	10万元—20万元	非贫困	临床医学	否	不满意	满意	不止1个	良好	担任过	偶尔锻炼	没有
537	0	1	35	1	0	5	0	1	0	0	29	2	女	统考或推免博士	博士	2019	1	科研型	党员	市区	非农村	10万元—20万元	非贫困	非临床医学	否	满意	满意	不止1个	良好	担任过	偶尔锻炼	没有
538	0	5	43	1	0	0	0	2	1	3	24	1	男	统考或推免博士	博士	2019	1	科研型	非党员	市区	非农村	10万元—20万元	非贫困	临床医学	否	满意	满意	不止1个	良好	担任过	偶尔锻炼	没有
539	1	13	49	1	1	14	1	8	1	5	21	1	女	统考或推免博士	博士	2019	1	科研型	非党员	城镇	非农村	10万元—20万元	非贫困	非临床医学	否	满意	满意	不止1个	良好	担任过	偶尔锻炼	没有
540	1	12	33	0	1	10	1	7	1	5	27	2	女	统考或推免博士	博士	2019	1	科研型	党员	城镇	非农村	10万元—20万元	非贫困	临床医学	是	满意	满意	1个	良好	担任过	偶尔锻炼	没有
541	0	6	25	0	1	11	1	4	0	2	23	1	女	统考或推免博士	博士	2019	1	科研型	党员	城镇	非农村	20万元—35万元	非贫困	非临床医学	否	满意	满意	不止1个	良好	担任过	偶尔锻炼	没有
542	1	14	37	1	1	13	1	8	1	6	30	2	男	统考或推免硕士	硕士	2018	2	科研型	党员	农村	农村	10万元—20万元	非贫困	非临床医学	否	满意	满意	不止1个	良好	担任过	偶尔锻炼	没有
543	0	4	36	1	0	2	0	2	0	2	26	2	女	统考或推免硕士	硕士	2017	3	科研型	党员	农村	农村	10万元—20万元	非贫困	非临床医学	否	满意	满意	不止1个	良好	担任过	偶尔锻炼	没有
544	0	4	36	1	0	2	0	2	0	2	26	2	女	统考或推免硕士	硕士	2017	3	科研型	党员	农村	农村	10万元—20万元	非贫困	非临床医学	否	满意	满意	不止1个	良好	担任过	偶尔锻炼	没有
545	1	12	37	1	1	13	1	8	1	4	25	1	女	统考或推免硕士	硕士	2018	2	科研型	非党员	城镇	非农村	10万元—20万元	非贫困	非临床医学	是	满意	满意	不止1个	良好	没有担任过	偶尔锻炼	没有
546	1	10	55	1	1	16	1	5	1	5	22	1	女	统考或推免硕士	硕士	2018	2	科研型	非党员	市区	非农村	10万元—20万元	非贫困	非临床医学	是	满意	满意	1个	不好	担任过	偶尔锻炼	没有
547	1	9	27	0	1	13	1	4	1	5	23	1	男	统考或推免硕士	硕士	2019	1	科研型	非党员	城镇	非农村	10万元—20万元	非贫困	临床医学	否	满意	满意	不止1个	良好	没有担任过	偶尔锻炼	没有
548	0	3	42	1	0	4	0	3	0	0	25	1	男	统考或推免硕士	硕士	2019	1	科研型	非党员	农村	农村	10万元—20万元	非贫困	非临床医学	是	满意	满意	不止1个	良好	没有担任过	偶尔锻炼	没有
549	0	7	40	1	1	10	1	5	0	2	26	2	女	统考或推免硕士	硕士	2019	1	科研型	非党员	农村	农村	10万元—20万元	非贫困	非临床医学	否	满意	满意	不止1个	不好	没有担任过	偶尔锻炼	没有
550	1	10	35	1	0	4	1	6	1	4	23	1	女	统考或推免硕士	硕士	2019	1	科研型	非党员	农村	农村	10万元—20万元	非贫困	非临床医学	否	满意	满意	不止1个	良好	担任过	偶尔锻炼	没有
551	1	10	43	1	1	9	1	7	1	3	23	1	女	统考或推免硕士	硕士	2019	1	科研型	非党员	市区	非农村	10万元—20万元	非贫困	非临床医学	否	满意	满意	不止1个	良好	担任过	偶尔锻炼	没有
552	0	2	23	0	0	1	0	1	0	1	23	1	女	统考或推免硕士	硕士	2019	1	科研型	党员	市区	非农村	10万元—20万元	非贫困	非临床医学	否	满意	满意	不止1个	良好	担任过	偶尔锻炼	没有
553	0	1	22	0	1	7	0	1	0	0	24	1	男	统考或推免硕士	硕士	2019	1	科研型	非党员	农村	农村	10万元—20万元	非贫困	临床医学	否	满意	满意	不止1个	良好	担任过	偶尔锻炼	没有
554	1	9	27	0	0	5	1	7	0	2	22	1	女	统考或推免硕士	硕士	2019	1	科研型	非党员	城镇	非农村	10万元—20万元	非贫困	非临床医学	是	满意	满意	不止1个	良好	没有担任过	偶尔锻炼	没有
555	0	7	42	1	1	10	1	4	1	3	23	1	女	统考或推免硕士	硕士	2019	1	科研型	非党员	市区	非农村	35万元—60万元	非贫困	非临床医学	否	满意	满意	不止1个	良好	担任过	偶尔锻炼	没有
556	1	10	26	0	1	10	1	5	1	5	27	2	女	八年制	博士	2012	4	临床型	非党员	城镇	非农村	35万元—60万元	非贫困	临床医学	否	不满意	不满意	不止1个	良好	担任过	偶尔锻炼	没有
557	1	11	37	1	0	5	1	8	1	3	26	2	女	八年制	博士	2012	4	临床型	非党员	城镇	非农村	20万元—35万元	非贫困	临床医学	否	不满意	不满意	不止1个	良好	没有担任过	偶尔锻炼	没有
558	0	7	29	0	0	1	0	3	1	4	26	2	女	八年制	博士	2012	4	临床型	非党员	市区	非农村	20万元—35万元	非贫困	临床医学	否	满意	满意	不止1个	不好	担任过	偶尔锻炼	没有
559	1	11	39	1	1	12	1	7	1	4	25	1	女	八年制	博士	2013	4	临床型	非党员	市区	非农村	10万元—20万元	非贫困	临床医学	否	不满意	不满意	不止1个	不好	没有担任过	偶尔锻炼	没有
560	0	5	42	1	1	8	1	4	0	1	24	1	女	八年制	博士	2013	4	临床型	非党员	市区	非农村	35万元—60万元	非贫困	临床医学	否	不满意	满意	不止1个	良好	担任过	偶尔锻炼	没有
561	1	10	40	1	1	7	1	6	1	4	25	1	女	八年制	博士	2014	4	临床型	非党员	市区	非农村	35万元—60万元	非贫困	临床医学	否	不满意	不满意	不止1个	良好	没有担任过	偶尔锻炼	没有
562	1	14	52	1	1	12	1	8	1	6	24	1	女	八年制	博士	2015	4	临床型	党员	市区	非农村	10万元—20万元	非贫困	临床医学	否	不满意	不满意	不止1个	良好	担任过	偶尔锻炼	没有
563	1	10	51	1	1	18	1	5	1	5	30	2	男	统考或推免博士	博士	2016	4	临床型	党员	城镇	非农村	10万元—20万元	非贫困	临床医学	否	满意	满意	不止1个	良好	担任过	偶尔锻炼	没有
564	0	1	15	0	0	2	0	1	0	0	28	2	男	统考或推免博士	博士	2017	3	临床型	党员	市区	非农村	10万元—20万元	非贫困	临床医学	否	满意	满意	不止1个	良好	担任过	偶尔锻炼	没有
565	0	1	15	0	0	2	0	1	0	0	28	2	男	统考或推免博士	博士	2017	3	临床型	党员	市区	非农村	10万元—20万元	非贫困	临床医学	否	满意	满意	不止1个	良好	担任过	偶尔锻炼	没有
566	1	10	29	0	1	9	1	7	1	3	27	2	女	统考或推免博士	博士	2019	1	临床型	非党员	市区	非农村	10万元—20万元	非贫困	临床医学	否	满意	满意	不止1个	良好	没有担任过	偶尔锻炼	没有
567	0	7	38	1	1	12	1	6	0	1	24	1	女	统考或推免硕士	硕士	2018	2	临床型	党员	市区	非农村	35万元—60万元	非贫困	临床医学	否	满意	满意	不止1个	良好	担任过	偶尔锻炼	没有
568	0	4	35	1	1	8	0	1	1	3	25	1	女	统考或推免硕士	硕士	2018	2	临床型	党员	市区	非农村	20万元—35万元	非贫困	临床医学	否	满意	满意	不止1个	良好	担任过	偶尔锻炼	没有
569	1	9	41	1	1	12	1	4	1	5	24	1	女	统考或推免硕士	硕士	2019	1	临床型	非党员	市区	非农村	10万元—20万元	非贫困	临床医学	否	满意	满意	1个	良好	没有担任过	偶尔锻炼	没有
570	0	7	43	1	1	10	1	5	0	2	24	1	女	统考或推免硕士	硕士	2019	1	临床型	非党员	市区	非农村	35万元—60万元	非贫困	临床医学	是	满意	满意	1个	良好	没有担任过	偶尔锻炼	没有
571	1	10	31	0	1	8	1	7	1	3	29	2	女	统考或推免博士	博士	2014	4	科研型	非党员	农村	农村	1万元—10万元	贫困或以下	临床医学	否	满意	满意	不止1个	良好	担任过	偶尔锻炼	没有
572	1	9	40	1	1	14	1	7	0	2	28	2	女	统考或推免博士	博士	2015	4	科研型	非党员	市区	非农村	1万元—10万元	贫困或以下	非临床医学	是	满意	满意	不止1个	良好	担任过	偶尔锻炼	没有
573	0	6	40	1	0	5	1	4	0	2	26	2	女	统考或推免博士	博士	2016	4	科研型	党员	城镇	非农村	1万元—10万元	贫困或以下	非临床医学	否	满意	满意	不止1个	良好	担任过	偶尔锻炼	没有
574	1	11	41	1	1	16	1	7	1	4	28	2	女	统考或推免博士	博士	2017	3	科研型	党员	市区	非农村	1万元—10万元	贫困或以下	非临床医学	是	满意	满意	不止1个	良好	没有担任过	偶尔锻炼	没有
575	1	11	41	1	1	16	1	7	1	4	28	2	女	统考或推免博士	博士	2017	3	科研型	党员	市区	非农村	1万元—10万元	贫困或以下	非临床医学	是	满意	满意	不止1个	良好	没有担任过	偶尔锻炼	没有
576	1	12	35	1	1	20	1	8	1	4	23	1	女	统考或推免博士	博士	2019	1	科研型	非党员	城镇	非农村	1万元—10万元	贫困或以下	非临床医学	否	不满意	不满意	不止1个	不好	担任过	偶尔锻炼	没有
577	1	14	55	1	1	14	1	8	1	6	24	1	男	统考或推免博士	博士	2019	1	科研型	非党员	农村	农村	1万元—10万元	贫困或以下	临床医学	否	不满意	满意	不止1个	良好	担任过	偶尔锻炼	没有
578	1	9	34	1	0	2	1	6	1	3	23	1	女	统考或推免博士	博士	2019	1	科研型	党员	农村	农村	1万元—10万元	贫困或以下	临床医学	否	满意	满意	不止1个	不好	担任过	偶尔锻炼	没有
579	0	3	38	1	1	10	0	3	0	0	30	2	男	统考或推免博士	博士	2019	1	科研型	非党员	农村	农村	1万元以下	贫困或以下	非临床医学	否	满意	满意	不止1个	良好	担任过	偶尔锻炼	没有
580	0	5	29	0	1	6	0	3	0	2	27	2	男	统考或推免博士	博士	2019	1	科研型	非党员	农村	农村	1万元—10万元	贫困或以下	非临床医学	否	满意	满意	不止1个	良好	担任过	偶尔锻炼	没有
581	1	13	55	1	1	13	1	8	1	5	25	1	男	统考或推免硕士	硕士	2017	3	科研型	非党员	市区	非农村	1万元—10万元	贫困或以下	非临床医学	是	不满意	满意	不止1个	不好	担任过	偶尔锻炼	没有
582	1	13	55	1	1	13	1	8	1	5	25	1	男	统考或推免硕士	硕士	2017	3	科研型	非党员	市区	非农村	1万元—10万元	贫困或以下	非临床医学	是	不满意	满意	不止1个	不好	担任过	偶尔锻炼	没有
583	0	2	27	0	0	4	0	2	0	0	26	2	女	统考或推免硕士	硕士	2017	3	科研型	非党员	农村	农村	1万元—10万元	贫困或以下	非临床医学	否	满意	满意	不止1个	良好	担任过	偶尔锻炼	没有
584	0	2	27	0	0	4	0	2	0	0	26	2	女	统考或推免硕士	硕士	2017	3	科研型	非党员	农村	农村	1万元—10万元	贫困或以下	非临床医学	否	满意	满意	不止1个	良好	担任过	偶尔锻炼	没有
585	1	12	46	1	1	13	1	8	1	4	23	1	女	统考或推免硕士	硕士	2017	3	科研型	非党员	农村	农村	1万元—10万元	贫困或以下	非临床医学	否	满意	满意	不止1个	良好	没有担任过	偶尔锻炼	没有
586	1	12	46	1	1	13	1	8	1	4	23	1	女	统考或推免硕士	硕士	2017	3	科研型	非党员	农村	农村	1万元—10万元	贫困或以下	非临床医学	否	满意	满意	不止1个	良好	没有担任过	偶尔锻炼	没有
587	1	13	43	1	1	15	1	8	1	5	25	1	女	统考或推免硕士	硕士	2018	2	科研型	非党员	农村	农村	1万元—10万元	贫困或以下	临床医学	是	满意	不满意	不止1个	良好	没有担任过	偶尔锻炼	没有
588	0	6	30	0	1	14	1	5	0	1	24	1	女	统考或推免硕士	硕士	2018	2	科研型	党员	农村	农村	1万元—10万元	贫困或以下	非临床医学	是	满意	满意	不止1个	良好	担任过	偶尔锻炼	没有
589	0	7	36	1	1	7	1	5	0	2	27	2	女	统考或推免硕士	硕士	2018	2	科研型	党员	农村	农村	1万元—10万元	贫困或以下	非临床医学	否	满意	满意	不止1个	良好	担任过	偶尔锻炼	没有
590	1	13	40	1	1	11	1	8	1	5	24	1	女	统考或推免硕士	硕士	2018	2	科研型	党员	农村	农村	1万元—10万元	贫困或以下	临床医学	否	满意	满意	不止1个	良好	担任过	偶尔锻炼	没有
591	0	6	19	0	0	0	1	5	0	1	25	1	女	统考或推免硕士	硕士	2018	2	科研型	非党员	市区	非农村	1万元—10万元	贫困或以下	临床医学	否	不满意	不满意	不止1个	良好	没有担任过	偶尔锻炼	没有
592	0	1	31	0	0	1	0	0	0	1	24	1	女	统考或推免硕士	硕士	2018	2	科研型	非党员	市区	非农村	1万元—10万元	贫困或以下	临床医学	否	满意	满意	不止1个	良好	没有担任过	偶尔锻炼	没有
593	0	7	20	0	0	3	1	4	1	3	23	1	女	统考或推免硕士	硕士	2019	1	科研型	非党员	城镇	非农村	1万元—10万元	贫困或以下	非临床医学	否	不满意	不满意	不止1个	良好	没有担任过	偶尔锻炼	没有
594	1	8	38	1	1	10	1	5	1	3	25	1	男	统考或推免硕士	硕士	2019	1	科研型	党员	市区	非农村	1万元—10万元	贫困或以下	临床医学	否	满意	满意	不止1个	良好	担任过	偶尔锻炼	没有
595	0	7	55	1	0	3	1	5	0	2	23	1	女	统考或推免硕士	硕士	2019	1	科研型	非党员	农村	农村	1万元—10万元	贫困或以下	非临床医学	否	满意	满意	不止1个	良好	没有担任过	偶尔锻炼	没有
596	0	7	23	0	0	4	1	6	0	1	25	1	女	统考或推免硕士	硕士	2019	1	科研型	非党员	城镇	非农村	1万元—10万元	贫困或以下	非临床医学	否	满意	满意	不止1个	不好	担任过	偶尔锻炼	没有
597	1	8	39	1	0	5	0	3	1	5	25	1	女	统考或推免硕士	硕士	2019	1	科研型	党员	农村	农村	1万元—10万元	贫困或以下	非临床医学	否	满意	满意	不止1个	良好	担任过	偶尔锻炼	没有
598	0	6	33	0	0	5	0	3	1	3	24	1	女	统考或推免硕士	硕士	2019	1	科研型	非党员	农村	农村	1万元—10万元	贫困或以下	临床医学	否	满意	满意	不止1个	良好	担任过	偶尔锻炼	没有
599	1	11	36	1	1	7	1	6	1	5	23	1	女	统考或推免硕士	硕士	2019	1	科研型	党员	农村	农村	1万元—10万元	贫困或以下	非临床医学	否	满意	不满意	不止1个	良好	担任过	偶尔锻炼	没有
600	1	12	33	0	1	16	1	7	1	5	24	1	女	统考或推免硕士	硕士	2019	1	科研型	党员	农村	农村	1万元—10万元	贫困或以下	非临床医学	否	满意	满意	不止1个	良好	担任过	偶尔锻炼	没有
601	0	6	29	0	0	4	0	3	1	3	25	1	女	统考或推免硕士	硕士	2019	1	科研型	党员	农村	农村	1万元—10万元	贫困或以下	非临床医学	否	不满意	不满意	不止1个	不好	担任过	偶尔锻炼	没有
602	1	14	38	1	1	24	1	8	1	6	24	1	女	统考或推免硕士	硕士	2019	1	科研型	党员	城镇	非农村	1万元—10万元	贫困或以下	临床医学	否	满意	满意	1个	良好	担任过	偶尔锻炼	没有
603	0	2	24	0	0	2	0	1	0	1	25	1	男	统考或推免硕士	硕士	2019	1	科研型	非党员	农村	农村	1万元—10万元	贫困或以下	非临床医学	是	满意	满意	不止1个	良好	没有担任过	偶尔锻炼	没有
604	1	8	29	0	1	6	1	4	1	4	25	1	女	统考或推免硕士	硕士	2019	1	科研型	非党员	农村	农村	1万元—10万元	贫困或以下	非临床医学	是	满意	满意	不止1个	良好	担任过	偶尔锻炼	没有
605	0	6	39	1	1	9	1	4	0	2	24	1	女	统考或推免硕士	硕士	2019	1	科研型	党员	农村	农村	1万元—10万元	贫困或以下	非临床医学	是	满意	满意	不止1个	良好	担任过	偶尔锻炼	没有
606	0	5	41	1	1	6	0	3	0	2	24	1	女	统考或推免硕士	硕士	2019	1	科研型	非党员	农村	农村	1万元以下	贫困或以下	非临床医学	否	满意	满意	不止1个	不好	没有担任过	偶尔锻炼	没有
607	1	11	37	1	0	5	1	6	1	5	26	2	女	统考或推免硕士	硕士	2019	1	科研型	党员	农村	农村	1万元—10万元	贫困或以下	非临床医学	否	满意	满意	不止1个	良好	担任过	偶尔锻炼	没有
608	1	9	37	1	0	5	1	7	0	2	23	1	女	统考或推免硕士	硕士	2019	1	科研型	非党员	农村	农村	1万元—10万元	贫困或以下	非临床医学	否	满意	满意	不止1个	不好	担任过	偶尔锻炼	没有
609	1	12	49	1	1	9	1	7	1	5	28	2	女	统考或推免博士	博士	2017	3	临床型	党员	市区	非农村	1万元以下	贫困或以下	临床医学	否	满意	满意	不止1个	良好	担任过	偶尔锻炼	没有
610	1	12	49	1	1	9	1	7	1	5	28	2	女	统考或推免博士	博士	2017	3	临床型	党员	市区	非农村	1万元以下	贫困或以下	临床医学	否	满意	满意	不止1个	良好	担任过	偶尔锻炼	没有
611	0	1	35	1	0	2	0	0	0	1	25	1	女	统考或推免硕士	硕士	2017	3	临床型	非党员	城镇	非农村	1万元—10万元	贫困或以下	非临床医学	否	不满意	不满意	不止1个	良好	担任过	偶尔锻炼	没有
612	0	1	35	1	0	2	0	0	0	1	25	1	女	统考或推免硕士	硕士	2017	3	临床型	非党员	城镇	非农村	1万元—10万元	贫困或以下	非临床医学	否	不满意	不满意	不止1个	良好	担任过	偶尔锻炼	没有
613	0	7	20	0	1	10	1	5	0	2	26	2	女	统考或推免硕士	硕士	2017	3	临床型	非党员	城镇	非农村	1万元—10万元	贫困或以下	非临床医学	否	满意	不满意	不止1个	不好	担任过	偶尔锻炼	没有
614	0	7	20	0	1	10	1	5	0	2	26	2	女	统考或推免硕士	硕士	2017	3	临床型	非党员	城镇	非农村	1万元—10万元	贫困或以下	非临床医学	否	满意	不满意	不止1个	不好	担任过	偶尔锻炼	没有
615	1	14	41	1	1	16	1	8	1	6	25	1	女	统考或推免硕士	硕士	2018	2	临床型	非党员	农村	农村	1万元—10万元	贫困或以下	临床医学	否	不满意	不满意	不止1个	良好	没有担任过	偶尔锻炼	没有
616	1	14	36	1	1	12	1	8	1	6	25	1	女	统考或推免硕士	硕士	2018	2	临床型	党员	城镇	非农村	1万元—10万元	贫困或以下	临床医学	否	不满意	不满意	不止1个	不好	担任过	偶尔锻炼	没有
617	1	10	10	0	1	7	1	8	0	2	25	1	女	统考或推免硕士	硕士	2018	2	临床型	非党员	农村	农村	1万元—10万元	贫困或以下	临床医学	否	不满意	不满意	不止1个	良好	没有担任过	偶尔锻炼	没有
618	0	4	25	0	0	4	1	4	0	0	24	1	男	统考或推免硕士	硕士	2019	1	临床型	党员	城镇	非农村	1万元—10万元	贫困或以下	临床医学	否	满意	满意	不止1个	不好	担任过	偶尔锻炼	没有
619	1	8	32	1	1	7	1	6	0	2	24	1	男	统考或推免硕士	硕士	2019	1	临床型	非党员	农村	农村	1万元—10万元	贫困或以下	非临床医学	否	满意	不满意	不止1个	良好	担任过	偶尔锻炼	没有
620	0	3	40	1	1	8	0	2	0	1	23	1	女	统考或推免硕士	硕士	2019	1	临床型	非党员	城镇	非农村	1万元—10万元	贫困或以下	非临床医学	否	不满意	不满意	不止1个	良好	担任过	偶尔锻炼	没有
621	0	4	40	1	0	1	0	2	0	2	24	1	女	统考或推免硕士	硕士	2019	1	临床型	非党员	农村	农村	1万元—10万元	贫困或以下	临床医学	否	满意	满意	不止1个	良好	担任过	偶尔锻炼	没有
622	1	12	40	1	1	16	1	8	1	4	25	1	男	统考或推免硕士	硕士	2019	1	临床型	非党员	市区	非农村	1万元以下	贫困或以下	临床医学	是	满意	满意	不止1个	良好	担任过	偶尔锻炼	没有
623	1	11	37	1	1	8	1	6	1	5	23	1	女	统考或推免硕士	硕士	2019	1	临床型	非党员	城镇	非农村	1万元—10万元	贫困或以下	临床医学	否	满意	满意	不止1个	良好	没有担任过	偶尔锻炼	没有
624	0	1	35	1	1	6	0	1	0	0	23	1	女	统考或推免硕士	硕士	2019	1	临床型	非党员	城镇	非农村	1万元—10万元	贫困或以下	非临床医学	是	满意	满意	不止1个	良好	担任过	偶尔锻炼	没有
625	1	9	33	0	0	5	1	6	1	3	24	1	女	统考或推免硕士	硕士	2019	1	临床型	党员	农村	农村	1万元—10万元	贫困或以下	非临床医学	否	满意	满意	不止1个	良好	担任过	偶尔锻炼	没有
626	1	9	32	0	1	9	1	6	1	3	26	2	女	八年制	博士	2012	4	科研型	非党员	农村	农村	10万元—20万元	非贫困	非临床医学	是	不满意	不满意	不止1个	不好	担任过	经常锻炼	有
627	1	9	32	0	1	9	1	6	1	3	26	2	女	八年制	博士	2012	4	科研型	非党员	农村	农村	10万元—20万元	非贫困	非临床医学	是	不满意	不满意	不止1个	不好	担任过	经常锻炼	有
628	0	0	18	0	0	2	0	0	0	0	27	2	女	统考或推免博士	博士	2016	4	科研型	非党员	城镇	非农村	20万元—35万元	非贫困	临床医学	否	满意	满意	不止1个	良好	担任过	经常锻炼	有
629	0	4	23	0	0	3	0	3	0	1	27	2	女	统考或推免博士	博士	2016	4	科研型	党员	市区	非农村	10万元—20万元	非贫困	临床医学	是	满意	满意	不止1个	良好	担任过	几乎每天锻炼	有
630	0	4	23	0	0	3	0	3	0	1	27	2	女	统考或推免博士	博士	2016	4	科研型	党员	市区	非农村	10万元—20万元	非贫困	临床医学	是	满意	满意	不止1个	良好	担任过	几乎每天锻炼	有
631	1	10	21	0	1	8	1	6	1	4	36	2	男	统考或推免博士	博士	2016	4	科研型	非党员	市区	非农村	35万元—60万元	非贫困	临床医学	否	满意	满意	不止1个	良好	没有担任过	经常锻炼	有
632	0	3	12	0	0	0	0	2	0	1	29	2	女	统考或推免博士	博士	2017	3	科研型	党员	市区	非农村	20万元—35万元	非贫困	临床医学	否	满意	满意	不止1个	良好	担任过	经常锻炼	有
633	1	12	37	1	1	6	1	7	1	5	26	2	男	统考或推免博士	博士	2017	3	科研型	非党员	市区	非农村	10万元—20万元	非贫困	临床医学	否	满意	满意	不止1个	良好	担任过	经常锻炼	有
634	1	12	37	1	1	9	1	7	1	5	30	2	女	统考或推免博士	博士	2017	3	科研型	党员	农村	农村	20万元—35万元	非贫困	临床医学	否	满意	满意	不止1个	良好	担任过	经常锻炼	有
635	0	1	25	0	1	9	0	1	0	0	25	1	男	统考或推免博士	博士	2017	3	科研型	非党员	市区	非农村	20万元—35万元	非贫困	非临床医学	否	满意	不满意	不止1个	良好	担任过	经常锻炼	有
636	1	11	42	1	1	11	1	7	1	4	30	2	男	统考或推免博士	博士	2017	3	科研型	非党员	城镇	非农村	10万元—20万元	非贫困	临床医学	否	满意	满意	不止1个	良好	没有担任过	经常锻炼	有
637	0	4	50	1	0	0	1	4	0	0	32	2	女	统考或推免博士	博士	2017	3	科研型	非党员	农村	农村	10万元—20万元	非贫困	临床医学	是	满意	满意	不止1个	良好	没有担任过	经常锻炼	有
638	0	0	20	0	0	1	0	0	0	0	30	2	男	统考或推免博士	博士	2017	3	科研型	非党员	市区	非农村	20万元—35万元	非贫困	临床医学	否	满意	满意	不止1个	良好	没有担任过	经常锻炼	有
639	0	2	30	0	1	6	0	2	0	0	30	2	男	统考或推免博士	博士	2017	3	科研型	非党员	城镇	非农村	10万元—20万元	非贫困	临床医学	否	满意	满意	不止1个	良好	担任过	经常锻炼	有
640	0	2	30	0	1	6	0	2	0	0	30	2	男	统考或推免博士	博士	2017	3	科研型	非党员	城镇	非农村	10万元—20万元	非贫困	临床医学	否	满意	满意	不止1个	良好	担任过	经常锻炼	有
641	0	1	11	0	1	8	0	1	0	0	30	2	女	统考或推免博士	博士	2017	3	科研型	非党员	市区	非农村	20万元—35万元	非贫困	临床医学	否	满意	满意	不止1个	良好	没有担任过	几乎每天锻炼	有
642	0	7	32	0	0	4	1	5	0	2	31	2	女	统考或推免博士	博士	2017	3	科研型	党员	市区	非农村	10万元—20万元	非贫困	临床医学	否	满意	满意	不止1个	良好	没有担任过	经常锻炼	有
643	0	5	41	1	1	8	0	3	0	2	29	2	男	统考或推免博士	博士	2018	2	科研型	非党员	市区	非农村	10万元—20万元	非贫困	临床医学	否	满意	满意	不止1个	良好	没有担任过	几乎每天锻炼	有
644	0	7	36	1	1	10	0	2	1	5	24	1	女	统考或推免博士	博士	2018	2	科研型	党员	城镇	非农村	10万元—20万元	非贫困	非临床医学	否	不满意	不满意	不止1个	不好	担任过	经常锻炼	有
645	0	2	29	0	0	5	0	1	0	1	30	2	女	统考或推免博士	博士	2018	2	科研型	党员	市区	非农村	10万元—20万元	非贫困	非临床医学	否	满意	满意	不止1个	良好	担任过	经常锻炼	有
646	0	5	32	0	0	5	0	2	1	3	29	2	女	统考或推免博士	博士	2018	2	科研型	党员	市区	非农村	35万元—60万元	非贫困	临床医学	否	满意	满意	不止1个	良好	担任过	几乎每天锻炼	有
647	1	12	41	1	1	18	1	7	1	5	31	2	女	统考或推免博士	博士	2018	2	科研型	非党员	市区	非农村	10万元—20万元	非贫困	临床医学	否	满意	满意	不止1个	良好	担任过	经常锻炼	有
649	0	5	19	0	1	6	0	2	1	3	28	2	女	统考或推免博士	博士	2018	2	科研型	非党员	市区	非农村	20万元—35万元	非贫困	临床医学	否	满意	满意	不止1个	良好	担任过	几乎每天锻炼	有
650	0	5	19	0	1	6	0	2	1	3	28	2	女	统考或推免博士	博士	2018	2	科研型	非党员	市区	非农村	20万元—35万元	非贫困	临床医学	否	满意	满意	不止1个	良好	担任过	几乎每天锻炼	有
651	0	1	32	0	1	9	0	1	0	0	27	2	女	统考或推免博士	博士	2019	1	科研型	非党员	城镇	非农村	10万元—20万元	非贫困	非临床医学	否	满意	满意	不止1个	良好	担任过	经常锻炼	有
652	0	2	43	1	0	3	0	2	0	0	26	2	男	统考或推免博士	博士	2019	1	科研型	非党员	城镇	非农村	35万元—60万元	非贫困	临床医学	否	满意	满意	不止1个	良好	担任过	经常锻炼	有
653	1	8	31	0	1	6	1	5	1	3	27	2	女	统考或推免博士	博士	2019	1	科研型	党员	城镇	非农村	10万元—20万元	非贫困	非临床医学	否	满意	满意	不止1个	良好	担任过	经常锻炼	有
654	0	1	26	0	1	8	0	1	0	0	30	2	男	统考或推免博士	博士	2019	1	科研型	非党员	市区	非农村	10万元—20万元	非贫困	临床医学	否	满意	满意	不止1个	良好	担任过	经常锻炼	有
655	0	6	40	1	1	6	1	6	0	0	25	1	男	统考或推免博士	博士	2019	1	科研型	非党员	市区	非农村	35万元—60万元	非贫困	临床医学	否	满意	满意	不止1个	良好	担任过	经常锻炼	有
656	1	9	37	1	1	11	1	5	1	4	32	2	女	统考或推免博士	博士	2019	1	科研型	非党员	市区	非农村	10万元—20万元	非贫困	非临床医学	否	满意	满意	不止1个	良好	没有担任过	几乎每天锻炼	有
657	1	9	37	1	1	11	1	5	1	4	32	2	女	统考或推免博士	博士	2019	1	科研型	非党员	市区	非农村	10万元—20万元	非贫困	非临床医学	否	满意	满意	不止1个	良好	没有担任过	几乎每天锻炼	有
658	0	3	39	1	1	10	0	1	0	2	27	2	女	统考或推免博士	博士	2019	1	科研型	非党员	市区	非农村	20万元—35万元	非贫困	临床医学	否	满意	满意	不止1个	良好	担任过	经常锻炼	有
659	0	0	28	0	0	1	0	0	0	0	27	2	女	统考或推免博士	博士	2019	1	科研型	非党员	市区	非农村	10万元—20万元	非贫困	临床医学	否	满意	满意	不止1个	良好	没有担任过	经常锻炼	有
660	0	0	17	0	0	0	0	0	0	0	25	1	男	统考或推免博士	博士	2019	1	科研型	党员	市区	非农村	10万元—20万元	非贫困	临床医学	否	满意	满意	不止1个	良好	没有担任过	几乎每天锻炼	有
661	0	7	44	1	1	13	1	5	0	2	30	2	男	统考或推免博士	博士	2019	1	科研型	非党员	城镇	非农村	10万元—20万元	非贫困	临床医学	是	满意	满意	不止1个	良好	担任过	经常锻炼	有
662	0	3	12	0	0	0	0	0	1	3	27	2	男	统考或推免博士	博士	2019	1	科研型	非党员	市区	非农村	10万元—20万元	非贫困	临床医学	否	满意	满意	不止1个	良好	担任过	经常锻炼	有
663	0	6	36	1	1	10	1	4	0	2	27	2	男	统考或推免博士	博士	2019	1	科研型	党员	城镇	非农村	10万元—20万元	非贫困	临床医学	否	满意	满意	不止1个	良好	没有担任过	经常锻炼	有
664	0	5	40	1	1	13	0	2	1	3	29	2	男	统考或推免博士	博士	2019	1	科研型	非党员	城镇	非农村	10万元—20万元	非贫困	临床医学	否	不满意	不满意	不止1个	不好	担任过	经常锻炼	有
665	0	5	24	0	1	6	0	2	1	3	23	1	女	统考或推免硕士	硕士	2017	3	科研型	非党员	市区	非农村	20万元—35万元	非贫困	临床医学	否	满意	满意	不止1个	良好	担任过	经常锻炼	有
666	0	3	17	0	0	5	0	3	0	0	25	1	女	统考或推免硕士	硕士	2017	3	科研型	非党员	市区	非农村	60万元以上	非贫困	临床医学	是	满意	满意	不止1个	良好	没有担任过	经常锻炼	有
667	0	5	13	0	1	6	0	3	0	2	27	2	男	统考或推免硕士	硕士	2017	3	科研型	非党员	市区	非农村	10万元—20万元	非贫困	临床医学	是	满意	满意	不止1个	良好	担任过	经常锻炼	有
668	0	6	36	1	1	8	0	3	1	3	24	1	女	统考或推免硕士	硕士	2017	3	科研型	非党员	城镇	非农村	10万元—20万元	非贫困	临床医学	是	满意	满意	不止1个	不好	担任过	经常锻炼	有
669	0	0	32	0	0	5	0	0	0	0	24	1	女	统考或推免硕士	硕士	2017	3	科研型	非党员	市区	非农村	60万元以上	非贫困	非临床医学	否	满意	满意	不止1个	良好	担任过	几乎每天锻炼	有
670	1	12	46	1	1	12	1	6	1	6	25	1	女	统考或推免硕士	硕士	2017	3	科研型	非党员	城镇	非农村	10万元—20万元	非贫困	非临床医学	否	不满意	不满意	不止1个	不好	没有担任过	经常锻炼	有
671	1	11	35	1	1	14	1	7	1	4	25	1	男	统考或推免硕士	硕士	2017	3	科研型	非党员	市区	非农村	20万元—35万元	非贫困	临床医学	否	满意	满意	不止1个	良好	担任过	经常锻炼	有
672	0	4	38	1	1	8	1	4	0	0	30	2	女	统考或推免硕士	硕士	2017	3	科研型	非党员	市区	非农村	10万元—20万元	非贫困	非临床医学	是	满意	满意	1个	良好	没有担任过	经常锻炼	有
673	0	2	26	0	0	3	0	2	0	0	27	2	男	统考或推免硕士	硕士	2017	3	科研型	非党员	城镇	非农村	10万元—20万元	非贫困	临床医学	否	满意	满意	不止1个	良好	担任过	经常锻炼	有
674	0	3	30	0	1	8	0	2	0	1	29	2	女	统考或推免硕士	硕士	2017	3	科研型	党员	城镇	非农村	10万元—20万元	非贫困	非临床医学	是	满意	满意	不止1个	不好	担任过	经常锻炼	有
675	0	6	29	0	1	8	0	2	1	4	25	1	女	统考或推免硕士	硕士	2017	3	科研型	非党员	农村	农村	10万元—20万元	非贫困	临床医学	否	满意	满意	不止1个	不好	担任过	经常锻炼	有
676	0	6	29	0	1	8	0	2	1	4	25	1	女	统考或推免硕士	硕士	2017	3	科研型	非党员	农村	农村	10万元—20万元	非贫困	临床医学	否	满意	满意	不止1个	不好	担任过	经常锻炼	有
677	0	3	26	0	0	4	0	2	0	1	27	2	女	统考或推免硕士	硕士	2017	3	科研型	党员	城镇	非农村	10万元—20万元	非贫困	非临床医学	否	不满意	满意	1个	良好	没有担任过	经常锻炼	有
678	0	3	26	0	0	4	0	2	0	1	27	2	女	统考或推免硕士	硕士	2017	3	科研型	党员	城镇	非农村	10万元—20万元	非贫困	非临床医学	否	不满意	满意	1个	良好	没有担任过	经常锻炼	有
679	0	1	39	1	0	3	0	1	0	0	25	1	女	统考或推免硕士	硕士	2017	3	科研型	非党员	城镇	非农村	10万元—20万元	非贫困	临床医学	是	满意	满意	不止1个	良好	担任过	经常锻炼	有
680	0	1	39	1	0	3	0	1	0	0	25	1	女	统考或推免硕士	硕士	2017	3	科研型	非党员	城镇	非农村	10万元—20万元	非贫困	临床医学	是	满意	满意	不止1个	良好	担任过	经常锻炼	有
681	0	3	20	0	0	1	0	1	0	2	27	2	女	统考或推免硕士	硕士	2017	3	科研型	党员	农村	农村	10万元—20万元	非贫困	临床医学	是	满意	满意	不止1个	良好	担任过	经常锻炼	有
682	0	3	20	0	0	1	0	1	0	2	27	2	女	统考或推免硕士	硕士	2017	3	科研型	党员	农村	农村	10万元—20万元	非贫困	临床医学	是	满意	满意	不止1个	良好	担任过	经常锻炼	有
683	0	1	13	0	0	4	0	1	0	0	25	1	女	统考或推免硕士	硕士	2017	3	科研型	非党员	城镇	非农村	10万元—20万元	非贫困	临床医学	否	满意	满意	不止1个	良好	没有担任过	几乎每天锻炼	有
684	1	9	21	0	1	15	1	7	0	2	26	2	男	统考或推免硕士	硕士	2018	2	科研型	非党员	市区	非农村	10万元—20万元	非贫困	临床医学	是	满意	满意	不止1个	良好	没有担任过	经常锻炼	有
685	1	8	38	1	1	12	1	6	0	2	27	2	男	统考或推免硕士	硕士	2018	2	科研型	党员	农村	农村	10万元—20万元	非贫困	临床医学	是	满意	满意	不止1个	良好	担任过	经常锻炼	有
686	0	0	29	0	1	6	0	0	0	0	26	2	女	统考或推免硕士	硕士	2018	2	科研型	非党员	城镇	非农村	10万元—20万元	非贫困	临床医学	是	满意	满意	不止1个	良好	担任过	经常锻炼	有
687	0	0	29	0	1	6	0	0	0	0	26	2	女	统考或推免硕士	硕士	2018	2	科研型	非党员	城镇	非农村	10万元—20万元	非贫困	临床医学	是	满意	满意	不止1个	良好	担任过	经常锻炼	有
688	0	1	26	0	0	2	0	1	0	0	26	2	女	统考或推免硕士	硕士	2018	2	科研型	非党员	城镇	非农村	10万元—20万元	非贫困	临床医学	是	满意	满意	不止1个	良好	担任过	经常锻炼	有
689	0	2	12	0	0	3	0	1	0	1	24	1	女	统考或推免硕士	硕士	2018	2	科研型	党员	市区	非农村	20万元—35万元	非贫困	临床医学	否	满意	满意	不止1个	良好	担任过	经常锻炼	有
690	0	2	12	0	0	3	0	1	0	1	24	1	女	统考或推免硕士	硕士	2018	2	科研型	党员	市区	非农村	20万元—35万元	非贫困	临床医学	否	满意	满意	不止1个	良好	担任过	经常锻炼	有
691	0	4	32	0	1	9	0	3	0	1	24	1	女	统考或推免硕士	硕士	2018	2	科研型	非党员	市区	非农村	10万元—20万元	非贫困	临床医学	是	满意	满意	不止1个	良好	没有担任过	经常锻炼	有
692	0	5	37	1	1	8	1	4	0	1	25	1	女	统考或推免硕士	硕士	2018	2	科研型	非党员	市区	非农村	20万元—35万元	非贫困	临床医学	是	满意	满意	不止1个	良好	没有担任过	几乎每天锻炼	有
693	0	6	34	1	1	10	1	5	0	1	25	1	女	统考或推免硕士	硕士	2018	2	科研型	非党员	市区	非农村	10万元—20万元	非贫困	临床医学	是	不满意	满意	不止1个	良好	担任过	经常锻炼	有
694	0	5	32	0	0	4	0	3	0	2	26	2	女	统考或推免硕士	硕士	2018	2	科研型	党员	农村	农村	10万元—20万元	非贫困	临床医学	是	不满意	不满意	不止1个	良好	担任过	经常锻炼	有
695	0	5	32	0	0	4	0	3	0	2	26	2	女	统考或推免硕士	硕士	2018	2	科研型	党员	农村	农村	10万元—20万元	非贫困	临床医学	是	不满意	不满意	不止1个	良好	担任过	经常锻炼	有
696	0	6	28	0	1	8	0	3	1	3	24	1	女	统考或推免硕士	硕士	2018	2	科研型	非党员	市区	非农村	10万元—20万元	非贫困	非临床医学	否	满意	满意	不止1个	良好	担任过	经常锻炼	有
697	1	9	31	0	1	14	1	6	1	3	26	2	女	统考或推免硕士	硕士	2018	2	科研型	非党员	市区	非农村	20万元—35万元	非贫困	临床医学	是	满意	满意	1个	良好	没有担任过	经常锻炼	有
698	0	3	28	0	0	0	0	2	0	1	25	1	男	统考或推免硕士	硕士	2018	2	科研型	非党员	农村	农村	10万元—20万元	非贫困	临床医学	否	满意	满意	不止1个	良好	担任过	经常锻炼	有
699	0	3	30	0	0	2	0	2	0	1	25	1	女	统考或推免硕士	硕士	2018	2	科研型	非党员	市区	非农村	10万元—20万元	非贫困	临床医学	否	满意	满意	不止1个	不好	担任过	经常锻炼	有
700	0	1	11	0	0	2	0	1	0	0	30	2	男	统考或推免硕士	硕士	2018	2	科研型	非党员	农村	农村	10万元—20万元	非贫困	非临床医学	否	满意	满意	不止1个	良好	担任过	经常锻炼	有
701	0	1	11	0	0	2	0	1	0	0	30	2	男	统考或推免硕士	硕士	2018	2	科研型	非党员	农村	农村	10万元—20万元	非贫困	非临床医学	否	满意	满意	不止1个	良好	担任过	经常锻炼	有
702	0	6	31	0	1	10	1	5	0	1	24	1	女	统考或推免硕士	硕士	2018	2	科研型	非党员	城镇	非农村	10万元—20万元	非贫困	临床医学	是	满意	满意	不止1个	良好	担任过	经常锻炼	有
703	0	6	31	0	1	10	1	5	0	1	24	1	女	统考或推免硕士	硕士	2018	2	科研型	非党员	城镇	非农村	10万元—20万元	非贫困	临床医学	是	满意	满意	不止1个	良好	担任过	经常锻炼	有
704	0	2	25	0	1	8	0	1	0	1	24	1	男	统考或推免硕士	硕士	2019	1	科研型	非党员	市区	非农村	35万元—60万元	非贫困	临床医学	是	满意	满意	不止1个	良好	没有担任过	经常锻炼	有
705	0	4	26	0	1	7	0	2	0	2	23	1	女	统考或推免硕士	硕士	2019	1	科研型	非党员	市区	非农村	10万元—20万元	非贫困	临床医学	是	满意	满意	不止1个	良好	担任过	经常锻炼	有
706	0	7	44	1	1	13	0	3	1	4	23	1	女	统考或推免硕士	硕士	2019	1	科研型	党员	农村	农村	10万元—20万元	非贫困	非临床医学	是	满意	满意	不止1个	良好	担任过	经常锻炼	有
707	1	9	37	1	1	20	1	6	1	3	24	1	女	统考或推免硕士	硕士	2019	1	科研型	党员	城镇	非农村	10万元—20万元	非贫困	临床医学	是	不满意	不满意	不止1个	良好	担任过	经常锻炼	有
708	0	6	49	1	1	9	0	3	1	3	25	1	女	统考或推免硕士	硕士	2019	1	科研型	非党员	市区	非农村	60万元以上	非贫困	临床医学	是	满意	满意	不止1个	良好	担任过	经常锻炼	有
709	0	7	35	1	1	7	1	4	1	3	24	1	女	统考或推免硕士	硕士	2019	1	科研型	非党员	农村	农村	10万元—20万元	非贫困	临床医学	是	满意	满意	不止1个	良好	担任过	经常锻炼	有
710	0	3	35	1	0	3	0	1	0	2	25	1	女	统考或推免硕士	硕士	2019	1	科研型	党员	农村	农村	10万元—20万元	非贫困	非临床医学	否	满意	满意	不止1个	良好	担任过	经常锻炼	有
711	0	1	29	0	0	3	0	0	0	1	24	1	女	统考或推免硕士	硕士	2019	1	科研型	党员	农村	农村	10万元—20万元	非贫困	非临床医学	否	满意	不满意	不止1个	良好	担任过	经常锻炼	有
712	0	2	31	0	1	7	0	1	0	1	23	1	女	统考或推免硕士	硕士	2019	1	科研型	非党员	城镇	非农村	10万元—20万元	非贫困	临床医学	否	满意	满意	不止1个	良好	担任过	经常锻炼	有
713	0	6	37	1	1	8	1	5	0	1	24	1	女	统考或推免硕士	硕士	2019	1	科研型	非党员	市区	非农村	10万元—20万元	非贫困	临床医学	否	满意	满意	不止1个	良好	担任过	经常锻炼	有
714	0	2	26	0	0	0	0	2	0	0	22	1	女	统考或推免硕士	硕士	2019	1	科研型	非党员	市区	非农村	10万元—20万元	非贫困	临床医学	否	满意	满意	不止1个	不好	担任过	经常锻炼	有
715	0	1	27	0	0	5	0	1	0	0	25	1	女	统考或推免硕士	硕士	2019	1	科研型	非党员	市区	非农村	10万元—20万元	非贫困	非临床医学	是	满意	满意	1个	良好	担任过	几乎每天锻炼	有
717	0	4	33	1	0	5	0	2	0	2	27	2	男	八年制	博士	2012	4	临床型	党员	城镇	非农村	10万元—20万元	非贫困	临床医学	否	满意	满意	不止1个	良好	担任过	经常锻炼	有
718	0	7	26	0	0	1	0	2	1	5	26	2	女	八年制	博士	2013	4	临床型	非党员	城镇	非农村	10万元—20万元	非贫困	非临床医学	否	满意	满意	不止1个	良好	担任过	经常锻炼	有
719	0	4	36	1	1	7	1	4	0	0	24	1	女	八年制	博士	2013	4	临床型	非党员	农村	农村	60万元以上	非贫困	非临床医学	否	不满意	不满意	不止1个	良好	担任过	经常锻炼	有
720	0	7	48	1	1	10	1	5	0	2	25	1	男	八年制	博士	2013	4	临床型	非党员	市区	非农村	10万元—20万元	非贫困	临床医学	否	不满意	不满意	不止1个	良好	没有担任过	经常锻炼	有
721	0	3	27	0	0	3	0	3	0	0	25	1	男	八年制	博士	2014	4	临床型	党员	市区	非农村	10万元—20万元	非贫困	临床医学	否	满意	满意	不止1个	良好	担任过	经常锻炼	有
722	0	3	27	0	0	3	0	3	0	0	25	1	男	八年制	博士	2014	4	临床型	党员	市区	非农村	10万元—20万元	非贫困	临床医学	否	满意	满意	不止1个	良好	担任过	经常锻炼	有
723	0	3	27	0	0	3	0	3	0	0	25	1	男	八年制	博士	2014	4	临床型	党员	市区	非农村	10万元—20万元	非贫困	临床医学	否	满意	满意	不止1个	良好	担任过	经常锻炼	有
724	0	5	27	0	1	8	1	4	0	1	24	1	男	八年制	博士	2014	4	临床型	非党员	市区	非农村	10万元—20万元	非贫困	临床医学	否	满意	满意	不止1个	良好	担任过	几乎每天锻炼	有
725	0	3	32	1	1	7	0	1	0	2	23	1	男	八年制	博士	2015	4	临床型	党员	市区	非农村	60万元以上	非贫困	临床医学	否	满意	满意	不止1个	良好	担任过	几乎每天锻炼	有
726	0	1	48	1	1	10	0	0	0	1	25	1	女	八年制	博士	2016	4	临床型	非党员	农村	农村	10万元—20万元	非贫困	非临床医学	否	满意	满意	不止1个	良好	没有担任过	经常锻炼	有
727	0	3	58	1	1	8	0	3	0	0	23	1	男	八年制	博士	2017	3	临床型	非党员	市区	非农村	20万元—35万元	非贫困	临床医学	否	满意	满意	不止1个	良好	担任过	经常锻炼	有
728	0	6	60	1	1	9	0	3	1	3	20	1	女	八年制	博士	2018	2	临床型	非党员	市区	非农村	10万元—20万元	非贫困	临床医学	否	不满意	不满意	不止1个	不好	担任过	经常锻炼	有
729	1	8	35	1	0	5	1	4	1	4	29	2	女	统考或推免博士	博士	2017	3	临床型	非党员	市区	非农村	20万元—35万元	非贫困	临床医学	否	满意	满意	不止1个	良好	没有担任过	经常锻炼	有
730	0	4	36	1	1	9	0	3	0	1	30	2	男	统考或推免博士	博士	2017	3	临床型	党员	市区	非农村	35万元—60万元	非贫困	临床医学	否	满意	满意	不止1个	良好	担任过	几乎每天锻炼	有
731	0	4	36	1	1	9	0	3	0	1	30	2	男	统考或推免博士	博士	2017	3	临床型	党员	市区	非农村	35万元—60万元	非贫困	临床医学	否	满意	满意	不止1个	良好	担任过	几乎每天锻炼	有
732	0	6	40	1	1	15	1	4	0	2	26	2	女	统考或推免博士	博士	2017	3	临床型	党员	城镇	非农村	35万元—60万元	非贫困	临床医学	否	满意	不满意	不止1个	不好	担任过	几乎每天锻炼	有
733	0	2	36	1	1	7	0	1	0	1	29	2	男	统考或推免博士	博士	2017	3	临床型	党员	农村	农村	10万元—20万元	非贫困	临床医学	否	满意	满意	不止1个	良好	担任过	经常锻炼	有
734	0	2	36	1	1	7	0	1	0	1	29	2	男	统考或推免博士	博士	2017	3	临床型	党员	农村	农村	10万元—20万元	非贫困	临床医学	否	满意	满意	不止1个	良好	担任过	经常锻炼	有
735	0	2	12	0	0	4	0	2	0	0	26	2	女	统考或推免博士	博士	2018	2	临床型	非党员	城镇	非农村	10万元—20万元	非贫困	非临床医学	是	满意	满意	不止1个	良好	担任过	经常锻炼	有
736	0	3	26	0	0	5	0	3	0	0	27	2	男	统考或推免博士	博士	2018	2	临床型	非党员	城镇	非农村	10万元—20万元	非贫困	临床医学	否	满意	不满意	不止1个	良好	没有担任过	经常锻炼	有
737	0	3	36	1	1	11	0	3	0	0	29	2	女	统考或推免博士	博士	2018	2	临床型	非党员	城镇	非农村	10万元—20万元	非贫困	临床医学	否	不满意	不满意	不止1个	不好	没有担任过	经常锻炼	有
738	1	12	51	1	1	12	1	8	1	4	25	1	女	统考或推免博士	博士	2018	2	临床型	非党员	城镇	非农村	60万元以上	非贫困	临床医学	否	不满意	不满意	不止1个	良好	担任过	几乎每天锻炼	有
739	0	1	50	1	0	5	0	0	0	1	28	2	男	统考或推免博士	博士	2018	2	临床型	非党员	市区	非农村	20万元—35万元	非贫困	临床医学	否	满意	满意	不止1个	良好	没有担任过	几乎每天锻炼	有
740	0	1	50	1	0	5	0	0	0	1	28	2	男	统考或推免博士	博士	2018	2	临床型	非党员	市区	非农村	20万元—35万元	非贫困	临床医学	否	满意	满意	不止1个	良好	没有担任过	几乎每天锻炼	有
741	0	4	20	0	1	8	0	1	1	3	27	2	男	统考或推免博士	博士	2018	2	临床型	党员	市区	非农村	10万元—20万元	非贫困	临床医学	否	满意	满意	不止1个	良好	担任过	几乎每天锻炼	有
742	0	2	29	0	0	2	0	1	0	1	29	2	男	统考或推免博士	博士	2018	2	临床型	非党员	农村	农村	20万元—35万元	非贫困	临床医学	否	满意	满意	不止1个	良好	没有担任过	经常锻炼	有
743	0	1	27	0	1	7	0	1	0	0	29	2	男	统考或推免博士	博士	2018	2	临床型	党员	市区	非农村	20万元—35万元	非贫困	临床医学	否	满意	满意	不止1个	良好	没有担任过	经常锻炼	有
744	0	3	40	1	1	11	0	3	0	0	30	2	女	统考或推免博士	博士	2018	2	临床型	党员	市区	非农村	10万元—20万元	非贫困	临床医学	是	满意	不满意	不止1个	不好	担任过	经常锻炼	有
745	0	6	26	0	1	8	1	5	0	1	30	2	男	统考或推免博士	博士	2018	2	临床型	党员	市区	非农村	10万元—20万元	非贫困	临床医学	是	满意	满意	不止1个	良好	担任过	经常锻炼	有
746	1	12	43	1	1	14	1	8	1	4	29	2	女	统考或推免博士	博士	2018	2	临床型	非党员	农村	农村	20万元—35万元	非贫困	临床医学	是	满意	满意	不止1个	不好	担任过	经常锻炼	有
747	1	10	22	0	1	13	1	7	1	3	28	2	女	统考或推免博士	博士	2018	2	临床型	党员	市区	非农村	10万元—20万元	非贫困	临床医学	否	满意	不满意	不止1个	不好	没有担任过	几乎每天锻炼	有
748	0	6	32	0	0	5	0	2	1	4	28	2	女	统考或推免博士	博士	2018	2	临床型	党员	城镇	非农村	10万元—20万元	非贫困	临床医学	是	满意	满意	不止1个	良好	没有担任过	几乎每天锻炼	有
749	0	6	32	0	0	5	0	2	1	4	28	2	女	统考或推免博士	博士	2018	2	临床型	党员	城镇	非农村	10万元—20万元	非贫困	临床医学	是	满意	满意	不止1个	良好	没有担任过	几乎每天锻炼	有
750	0	2	30	0	1	6	0	2	0	0	25	1	女	统考或推免博士	博士	2019	1	临床型	党员	城镇	非农村	10万元—20万元	非贫困	临床医学	否	满意	满意	不止1个	良好	担任过	经常锻炼	有
751	0	5	22	0	1	9	1	5	0	0	28	2	男	统考或推免博士	博士	2019	1	临床型	非党员	农村	农村	10万元—20万元	非贫困	临床医学	否	满意	满意	不止1个	良好	没有担任过	经常锻炼	有
752	0	7	31	0	1	8	1	6	0	1	31	2	女	统考或推免博士	博士	2019	1	临床型	党员	城镇	非农村	10万元—20万元	非贫困	临床医学	否	满意	不满意	不止1个	良好	没有担任过	经常锻炼	有
753	0	2	40	1	0	5	0	2	0	0	27	2	女	统考或推免博士	博士	2019	1	临床型	非党员	市区	非农村	35万元—60万元	非贫困	临床医学	否	满意	满意	不止1个	良好	担任过	几乎每天锻炼	有
754	0	2	40	1	0	5	0	2	0	0	27	2	女	统考或推免博士	博士	2019	1	临床型	非党员	市区	非农村	35万元—60万元	非贫困	临床医学	否	满意	满意	不止1个	良好	担任过	几乎每天锻炼	有
755	0	7	30	0	1	14	1	4	1	3	26	2	男	统考或推免博士	博士	2019	1	临床型	党员	城镇	非农村	10万元—20万元	非贫困	临床医学	否	满意	满意	不止1个	良好	担任过	经常锻炼	有
756	0	3	27	0	1	6	0	3	0	0	32	2	男	统考或推免博士	博士	2019	1	临床型	非党员	市区	非农村	10万元—20万元	非贫困	临床医学	是	满意	满意	不止1个	良好	没有担任过	经常锻炼	有
757	1	12	52	1	1	12	1	7	1	5	33	2	女	统考或推免博士	博士	2019	1	临床型	党员	市区	非农村	35万元—60万元	非贫困	临床医学	否	满意	满意	不止1个	不好	担任过	经常锻炼	有
758	0	4	35	1	1	7	1	4	0	0	26	2	女	统考或推免博士	博士	2019	1	临床型	党员	农村	农村	10万元—20万元	非贫困	临床医学	是	满意	满意	不止1个	不好	担任过	经常锻炼	有
759	0	1	30	0	0	4	0	1	0	0	22	1	男	统考或推免硕士	硕士	2017	3	临床型	非党员	城镇	非农村	20万元—35万元	非贫困	非临床医学	是	满意	满意	不止1个	良好	担任过	经常锻炼	有
760	0	1	30	0	0	4	0	1	0	0	22	1	女	统考或推免硕士	硕士	2017	3	临床型	非党员	城镇	非农村	20万元—35万元	非贫困	非临床医学	是	满意	满意	不止1个	良好	担任过	经常锻炼	有
761	1	8	37	1	1	10	1	7	0	1	27	2	女	统考或推免硕士	硕士	2017	3	临床型	党员	城镇	非农村	10万元—20万元	非贫困	临床医学	否	满意	满意	不止1个	良好	担任过	经常锻炼	有
762	1	8	37	1	1	10	1	7	0	1	27	2	女	统考或推免硕士	硕士	2017	3	临床型	党员	城镇	非农村	10万元—20万元	非贫困	临床医学	否	满意	满意	不止1个	良好	担任过	经常锻炼	有
763	1	10	30	0	0	0	1	5	1	5	27	2	女	统考或推免硕士	硕士	2017	3	临床型	非党员	城镇	非农村	10万元—20万元	非贫困	临床医学	是	满意	满意	不止1个	良好	担任过	经常锻炼	有
764	1	8	28	0	1	9	1	5	1	3	25	1	女	统考或推免硕士	硕士	2017	3	临床型	党员	城镇	非农村	10万元—20万元	非贫困	临床医学	否	满意	满意	不止1个	良好	担任过	经常锻炼	有
765	0	1	33	1	0	1	0	1	0	0	27	2	男	统考或推免硕士	硕士	2017	3	临床型	非党员	市区	非农村	10万元—20万元	非贫困	临床医学	否	满意	满意	1个	良好	担任过	经常锻炼	有
766	1	9	51	1	1	11	1	7	0	2	28	2	男	统考或推免硕士	硕士	2017	3	临床型	非党员	市区	非农村	10万元—20万元	非贫困	临床医学	否	满意	不满意	不止1个	不好	担任过	经常锻炼	有
767	1	11	33	0	1	16	1	5	1	6	26	2	女	统考或推免硕士	硕士	2017	3	临床型	非党员	市区	非农村	20万元—35万元	非贫困	临床医学	否	满意	满意	不止1个	良好	没有担任过	几乎每天锻炼	有
768	0	1	25	0	0	0	0	1	0	0	26	2	女	统考或推免硕士	硕士	2017	3	临床型	党员	市区	非农村	20万元—35万元	非贫困	临床医学	否	满意	满意	不止1个	良好	担任过	经常锻炼	有
769	0	2	21	0	0	4	0	2	0	0	25	1	男	统考或推免硕士	硕士	2017	3	临床型	非党员	市区	非农村	35万元—60万元	非贫困	临床医学	否	满意	满意	不止1个	良好	担任过	经常锻炼	有
770	0	6	33	1	1	11	1	6	0	0	26	2	男	统考或推免硕士	硕士	2017	3	临床型	党员	市区	非农村	35万元—60万元	非贫困	临床医学	否	满意	满意	不止1个	良好	担任过	经常锻炼	有
771	1	10	37	1	1	14	1	8	0	2	26	2	男	统考或推免硕士	硕士	2017	3	临床型	党员	农村	农村	10万元—20万元	非贫困	临床医学	是	满意	不满意	不止1个	良好	担任过	经常锻炼	有
772	1	10	37	1	1	14	1	8	0	2	26	2	男	统考或推免硕士	硕士	2017	3	临床型	党员	农村	农村	10万元—20万元	非贫困	临床医学	是	满意	不满意	不止1个	良好	担任过	经常锻炼	有
773	1	9	33	0	1	9	1	6	1	3	26	2	女	统考或推免硕士	硕士	2017	3	临床型	非党员	市区	非农村	20万元—35万元	非贫困	临床医学	否	满意	满意	不止1个	良好	没有担任过	经常锻炼	有
774	0	4	32	1	1	6	1	4	0	0	26	2	男	统考或推免硕士	硕士	2017	3	临床型	党员	城镇	非农村	10万元—20万元	非贫困	临床医学	否	不满意	满意	不止1个	良好	担任过	经常锻炼	有
775	0	2	26	0	0	5	0	2	0	0	27	2	女	统考或推免硕士	硕士	2017	3	临床型	党员	城镇	非农村	10万元—20万元	非贫困	临床医学	否	满意	满意	不止1个	良好	没有担任过	经常锻炼	有
776	1	13	40	1	1	8	1	8	1	5	27	2	女	统考或推免硕士	硕士	2017	3	临床型	非党员	农村	农村	10万元—20万元	非贫困	临床医学	否	满意	满意	不止1个	良好	没有担任过	经常锻炼	有
777	0	7	40	1	1	12	1	6	0	1	27	2	男	统考或推免硕士	硕士	2017	3	临床型	非党员	市区	非农村	10万元—20万元	非贫困	临床医学	否	满意	满意	不止1个	良好	没有担任过	经常锻炼	有
778	1	12	36	1	1	9	1	8	1	4	26	2	女	统考或推免硕士	硕士	2017	3	临床型	非党员	市区	非农村	10万元—20万元	非贫困	临床医学	否	满意	满意	不止1个	良好	担任过	经常锻炼	有
779	0	0	28	0	0	1	0	0	0	0	26	2	女	统考或推免硕士	硕士	2017	3	临床型	非党员	市区	非农村	10万元—20万元	非贫困	临床医学	否	不满意	不满意	1个	良好	担任过	经常锻炼	有
780	0	1	15	0	0	2	0	1	0	0	25	1	女	统考或推免硕士	硕士	2017	3	临床型	非党员	城镇	非农村	10万元—20万元	非贫困	临床医学	否	满意	满意	不止1个	良好	没有担任过	经常锻炼	有
781	0	1	15	0	0	2	0	1	0	0	25	1	女	统考或推免硕士	硕士	2017	3	临床型	非党员	城镇	非农村	10万元—20万元	非贫困	临床医学	否	满意	满意	不止1个	良好	没有担任过	经常锻炼	有
782	0	3	29	0	1	7	0	2	0	1	26	2	男	统考或推免硕士	硕士	2017	3	临床型	党员	城镇	非农村	10万元—20万元	非贫困	临床医学	是	满意	满意	不止1个	良好	担任过	经常锻炼	有
783	0	7	40	1	1	10	1	4	1	3	26	2	男	统考或推免硕士	硕士	2017	3	临床型	非党员	市区	非农村	20万元—35万元	非贫困	临床医学	否	满意	满意	不止1个	良好	没有担任过	经常锻炼	有
784	0	7	40	1	1	10	1	4	1	3	26	2	男	统考或推免硕士	硕士	2017	3	临床型	非党员	市区	非农村	20万元—35万元	非贫困	临床医学	否	满意	满意	不止1个	良好	没有担任过	经常锻炼	有
785	0	5	35	1	1	13	0	2	1	3	26	2	男	统考或推免硕士	硕士	2017	3	临床型	党员	市区	非农村	20万元—35万元	非贫困	临床医学	否	满意	满意	不止1个	良好	担任过	经常锻炼	有
786	0	6	33	1	0	5	1	5	0	1	24	1	男	统考或推免硕士	硕士	2017	3	临床型	非党员	市区	非农村	20万元—35万元	非贫困	临床医学	否	满意	满意	不止1个	良好	担任过	经常锻炼	有
787	1	13	40	1	1	16	1	8	1	5	25	1	男	统考或推免硕士	硕士	2018	2	临床型	非党员	市区	非农村	60万元以上	非贫困	临床医学	否	不满意	不满意	不止1个	良好	没有担任过	几乎每天锻炼	有
788	1	9	40	1	1	14	1	5	1	4	25	1	男	统考或推免硕士	硕士	2018	2	临床型	党员	城镇	非农村	10万元—20万元	非贫困	临床医学	否	满意	满意	不止1个	良好	担任过	经常锻炼	有
789	0	3	15	0	0	5	0	1	0	2	24	1	男	统考或推免硕士	硕士	2018	2	临床型	非党员	城镇	非农村	10万元—20万元	非贫困	非临床医学	是	满意	满意	不止1个	良好	担任过	几乎每天锻炼	有
790	0	4	36	1	1	7	0	3	0	1	25	1	女	统考或推免硕士	硕士	2018	2	临床型	党员	市区	非农村	10万元—20万元	非贫困	临床医学	否	满意	满意	不止1个	良好	担任过	经常锻炼	有
791	0	6	33	0	1	9	1	4	0	2	25	1	女	统考或推免硕士	硕士	2018	2	临床型	非党员	市区	非农村	20万元—35万元	非贫困	临床医学	否	满意	满意	不止1个	良好	担任过	经常锻炼	有
792	0	2	18	0	0	0	0	0	0	2	25	1	女	统考或推免硕士	硕士	2018	2	临床型	非党员	农村	农村	20万元—35万元	非贫困	非临床医学	否	满意	满意	不止1个	良好	没有担任过	经常锻炼	有
793	0	6	25	0	1	8	1	5	0	1	25	1	女	统考或推免硕士	硕士	2018	2	临床型	党员	市区	非农村	10万元—20万元	非贫困	临床医学	否	不满意	不满意	不止1个	不好	担任过	几乎每天锻炼	有
794	0	5	30	0	1	13	0	2	1	3	31	2	女	统考或推免硕士	硕士	2018	2	临床型	非党员	市区	非农村	20万元—35万元	非贫困	临床医学	否	满意	满意	1个	不好	担任过	经常锻炼	有
795	0	2	45	1	1	19	0	2	0	0	26	2	男	统考或推免硕士	硕士	2018	2	临床型	党员	市区	非农村	10万元—20万元	非贫困	临床医学	否	满意	满意	不止1个	良好	担任过	经常锻炼	有
796	0	6	10	0	1	10	1	5	0	1	27	2	女	统考或推免硕士	硕士	2018	2	临床型	党员	城镇	非农村	10万元—20万元	非贫困	临床医学	否	满意	满意	不止1个	良好	担任过	几乎每天锻炼	有
797	0	7	53	1	1	20	1	5	0	2	20	1	男	统考或推免硕士	硕士	2018	2	临床型	非党员	城镇	非农村	10万元—20万元	非贫困	非临床医学	是	满意	满意	不止1个	良好	担任过	经常锻炼	有
798	1	8	47	1	1	9	0	3	1	5	24	1	女	统考或推免硕士	硕士	2018	2	临床型	非党员	市区	非农村	35万元—60万元	非贫困	临床医学	否	满意	满意	不止1个	良好	担任过	经常锻炼	有
799	1	11	32	1	1	10	1	6	1	5	26	2	男	统考或推免硕士	硕士	2018	2	临床型	非党员	城镇	非农村	10万元—20万元	非贫困	临床医学	否	满意	满意	不止1个	良好	没有担任过	经常锻炼	有
800	1	11	32	1	1	10	1	6	1	5	26	2	男	统考或推免硕士	硕士	2018	2	临床型	非党员	城镇	非农村	10万元—20万元	非贫困	临床医学	否	满意	满意	不止1个	良好	没有担任过	经常锻炼	有
801	0	1	43	1	1	7	0	1	0	0	25	1	男	统考或推免硕士	硕士	2018	2	临床型	党员	城镇	非农村	20万元—35万元	非贫困	临床医学	否	满意	满意	不止1个	良好	担任过	经常锻炼	有
802	0	6	30	0	1	8	1	5	0	1	25	1	男	统考或推免硕士	硕士	2018	2	临床型	非党员	市区	非农村	20万元—35万元	非贫困	临床医学	否	满意	满意	不止1个	良好	担任过	经常锻炼	有
803	0	3	50	1	1	6	0	1	0	2	24	1	男	统考或推免硕士	硕士	2018	2	临床型	党员	市区	非农村	10万元—20万元	非贫困	临床医学	否	满意	满意	不止1个	良好	担任过	几乎每天锻炼	有
804	0	6	31	0	1	11	1	5	0	1	27	2	女	统考或推免硕士	硕士	2018	2	临床型	非党员	市区	非农村	35万元—60万元	非贫困	临床医学	否	满意	满意	不止1个	良好	担任过	经常锻炼	有
805	0	6	31	0	1	11	1	5	0	1	27	2	女	统考或推免硕士	硕士	2018	2	临床型	非党员	市区	非农村	35万元—60万元	非贫困	临床医学	否	满意	满意	不止1个	良好	担任过	经常锻炼	有
806	0	4	27	0	1	8	0	2	0	2	25	1	女	统考或推免硕士	硕士	2018	2	临床型	党员	农村	农村	10万元—20万元	非贫困	临床医学	否	满意	满意	不止1个	良好	没有担任过	经常锻炼	有
807	0	4	47	1	1	19	0	2	0	2	23	1	男	统考或推免硕士	硕士	2019	1	临床型	非党员	市区	非农村	10万元—20万元	非贫困	非临床医学	是	满意	满意	不止1个	良好	担任过	几乎每天锻炼	有
808	1	8	25	0	1	7	1	4	1	4	22	1	女	统考或推免硕士	硕士	2019	1	临床型	非党员	城镇	非农村	20万元—35万元	非贫困	临床医学	否	满意	满意	不止1个	良好	担任过	几乎每天锻炼	有
809	0	4	16	0	0	4	1	4	0	0	22	1	女	统考或推免硕士	硕士	2019	1	临床型	非党员	市区	非农村	10万元—20万元	非贫困	临床医学	否	满意	满意	不止1个	良好	担任过	经常锻炼	有
810	0	3	28	0	0	4	0	2	0	1	20	1	男	统考或推免硕士	硕士	2019	1	临床型	非党员	城镇	非农村	10万元—20万元	非贫困	非临床医学	否	满意	满意	不止1个	良好	没有担任过	经常锻炼	有
811	0	3	38	1	0	5	0	3	0	0	20	1	女	统考或推免硕士	硕士	2019	1	临床型	非党员	市区	非农村	10万元—20万元	非贫困	非临床医学	否	满意	满意	不止1个	良好	担任过	经常锻炼	有
812	0	4	18	0	0	2	0	2	0	2	20	1	男	统考或推免硕士	硕士	2019	1	临床型	非党员	市区	非农村	20万元—35万元	非贫困	非临床医学	否	满意	满意	不止1个	良好	担任过	经常锻炼	有
813	0	2	22	0	0	3	0	2	0	0	26	2	男	统考或推免硕士	硕士	2019	1	临床型	党员	市区	非农村	10万元—20万元	非贫困	临床医学	是	满意	满意	不止1个	良好	担任过	经常锻炼	有
814	1	8	14	0	1	8	1	5	1	3	27	2	男	统考或推免硕士	硕士	2019	1	临床型	党员	市区	非农村	10万元—20万元	非贫困	临床医学	是	满意	满意	不止1个	良好	担任过	经常锻炼	有
815	0	4	27	0	1	6	1	4	0	0	25	1	男	统考或推免硕士	硕士	2019	1	临床型	非党员	市区	非农村	60万元以上	非贫困	临床医学	否	满意	满意	不止1个	不好	担任过	经常锻炼	有
816	0	5	47	1	1	13	0	3	0	2	24	1	男	统考或推免硕士	硕士	2019	1	临床型	党员	城镇	非农村	20万元—35万元	非贫困	临床医学	是	满意	满意	不止1个	良好	担任过	经常锻炼	有
817	1	8	30	0	1	12	1	7	0	1	24	1	男	统考或推免硕士	硕士	2019	1	临床型	党员	市区	非农村	10万元—20万元	非贫困	临床医学	是	满意	满意	1个	良好	担任过	经常锻炼	有
818	0	4	33	1	1	9	0	2	0	2	25	1	男	统考或推免硕士	硕士	2019	1	临床型	非党员	农村	农村	10万元—20万元	非贫困	临床医学	否	满意	满意	不止1个	良好	担任过	经常锻炼	有
819	1	10	14	0	1	9	1	5	1	5	25	1	男	统考或推免硕士	硕士	2019	1	临床型	非党员	农村	农村	10万元—20万元	非贫困	临床医学	是	满意	不满意	不止1个	良好	没有担任过	经常锻炼	有
820	1	11	43	1	1	13	1	7	1	4	29	2	男	统考或推免硕士	硕士	2019	1	临床型	非党员	城镇	非农村	10万元—20万元	非贫困	临床医学	否	不满意	不满意	不止1个	不好	担任过	经常锻炼	有
821	0	3	28	0	1	6	0	2	0	1	32	2	女	统考或推免硕士	硕士	2019	1	临床型	非党员	市区	非农村	10万元—20万元	非贫困	临床医学	否	满意	满意	1个	良好	没有担任过	经常锻炼	有
822	1	10	20	0	1	8	1	8	0	2	24	1	女	统考或推免硕士	硕士	2019	1	临床型	非党员	市区	非农村	20万元—35万元	非贫困	临床医学	是	满意	满意	1个	良好	担任过	经常锻炼	有
823	0	6	34	1	1	6	1	4	0	2	25	1	女	八年制	博士	2013	4	临床型	非党员	市区	非农村	60万元以上	非贫困	临床医学	是	满意	满意	不止1个	良好	担任过	经常锻炼	有
824	1	10	38	1	1	8	1	4	1	6	24	1	女	八年制	博士	2014	4	临床型	非党员	市区	非农村	20万元—35万元	非贫困	临床医学	否	满意	满意	不止1个	良好	担任过	几乎每天锻炼	有
825	0	0	29	0	1	6	0	0	0	0	26	2	男	八年制	博士	2014	4	临床型	非党员	城镇	非农村	10万元—20万元	非贫困	临床医学	否	满意	满意	不止1个	良好	担任过	经常锻炼	有
826	0	6	22	0	1	8	0	3	1	3	25	1	女	统考或推免硕士	硕士	2017	3	临床型	非党员	市区	非农村	10万元—20万元	非贫困	临床医学	否	满意	满意	不止1个	良好	担任过	经常锻炼	有
827	1	13	38	1	1	11	1	8	1	5	25	1	女	统考或推免硕士	硕士	2018	2	临床型	非党员	农村	农村	10万元—20万元	非贫困	临床医学	否	满意	不满意	不止1个	不好	没有担任过	经常锻炼	有
828	0	4	30	0	1	9	0	1	1	3	23	1	女	统考或推免硕士	硕士	2018	2	临床型	党员	城镇	非农村	10万元—20万元	非贫困	临床医学	否	不满意	不满意	不止1个	良好	担任过	经常锻炼	有
829	0	3	23	0	1	8	0	3	0	0	24	1	女	统考或推免硕士	硕士	2019	1	临床型	非党员	市区	非农村	20万元—35万元	非贫困	临床医学	否	满意	满意	不止1个	良好	担任过	经常锻炼	有
830	0	3	26	0	1	8	0	2	0	1	26	2	女	统考或推免硕士	硕士	2019	1	临床型	非党员	市区	非农村	10万元—20万元	非贫困	临床医学	否	满意	满意	不止1个	良好	没有担任过	经常锻炼	有
831	0	4	21	0	0	3	0	3	0	1	24	1	女	统考或推免硕士	硕士	2019	1	临床型	党员	市区	非农村	20万元—35万元	非贫困	临床医学	否	满意	满意	不止1个	良好	担任过	经常锻炼	有
832	0	6	47	1	1	9	0	3	1	3	23	1	男	统考或推免硕士	硕士	2019	1	临床型	非党员	城镇	非农村	60万元以上	非贫困	临床医学	否	满意	满意	不止1个	良好	担任过	几乎每天锻炼	有
833	0	1	20	0	1	11	0	1	0	0	27	2	女	统考或推免博士	博士	2016	4	科研型	党员	城镇	非农村	1万元—10万元	贫困或以下	临床医学	否	满意	满意	不止1个	良好	担任过	经常锻炼	有
834	1	11	38	1	1	11	1	6	1	5	26	2	女	统考或推免博士	博士	2016	4	科研型	党员	城镇	非农村	1万元—10万元	贫困或以下	非临床医学	否	满意	不满意	不止1个	良好	担任过	经常锻炼	有
835	1	12	57	1	1	16	1	7	1	5	32	2	男	统考或推免博士	博士	2017	3	科研型	党员	城镇	非农村	1万元—10万元	贫困或以下	非临床医学	否	满意	满意	不止1个	良好	没有担任过	经常锻炼	有
836	0	4	20	0	1	8	0	0	1	4	25	1	女	统考或推免博士	博士	2017	3	科研型	非党员	城镇	非农村	1万元—10万元	贫困或以下	非临床医学	否	不满意	不满意	不止1个	良好	没有担任过	经常锻炼	有
837	1	10	31	0	1	12	1	7	1	3	28	2	男	统考或推免博士	博士	2017	3	科研型	非党员	农村	农村	1万元—10万元	贫困或以下	非临床医学	否	满意	满意	不止1个	良好	没有担任过	经常锻炼	有
838	1	11	10	0	1	15	1	7	1	4	31	2	男	统考或推免博士	博士	2017	3	科研型	党员	城镇	非农村	1万元—10万元	贫困或以下	非临床医学	否	满意	满意	不止1个	良好	担任过	经常锻炼	有
839	1	10	30	0	1	22	1	4	1	6	31	2	女	统考或推免博士	博士	2017	3	科研型	非党员	城镇	非农村	1万元—10万元	贫困或以下	非临床医学	否	满意	满意	不止1个	不好	担任过	经常锻炼	有
840	1	10	25	0	1	7	1	6	1	4	25	1	女	统考或推免博士	博士	2017	3	科研型	非党员	城镇	非农村	1万元—10万元	贫困或以下	临床医学	否	满意	满意	不止1个	良好	没有担任过	经常锻炼	有
841	0	4	23	0	0	0	0	1	1	3	29	2	女	统考或推免博士	博士	2017	3	科研型	党员	城镇	非农村	1万元—10万元	贫困或以下	临床医学	否	满意	满意	不止1个	良好	担任过	经常锻炼	有
842	0	4	30	0	1	7	0	1	1	3	31	2	男	统考或推免博士	博士	2017	3	科研型	非党员	农村	农村	1万元—10万元	贫困或以下	临床医学	否	满意	满意	不止1个	良好	担任过	几乎每天锻炼	有
843	1	8	43	1	1	8	1	5	1	3	28	2	男	统考或推免博士	博士	2017	3	科研型	党员	农村	农村	1万元—10万元	贫困或以下	非临床医学	否	满意	满意	不止1个	不好	没有担任过	经常锻炼	有
844	1	9	41	1	1	15	1	7	0	2	30	2	男	统考或推免博士	博士	2017	3	科研型	党员	农村	农村	1万元—10万元	贫困或以下	临床医学	否	满意	满意	不止1个	良好	没有担任过	经常锻炼	有
845	0	1	10	0	0	0	0	0	0	1	30	2	男	统考或推免博士	博士	2017	3	科研型	非党员	市区	非农村	1万元以下	贫困或以下	临床医学	否	满意	满意	不止1个	良好	担任过	几乎每天锻炼	有
846	1	8	37	1	1	10	1	5	1	3	34	2	男	统考或推免博士	博士	2017	3	科研型	党员	农村	农村	1万元—10万元	贫困或以下	临床医学	否	满意	满意	不止1个	良好	担任过	经常锻炼	有
847	1	11	33	0	1	15	1	7	1	4	30	2	女	统考或推免博士	博士	2018	2	科研型	党员	市区	非农村	1万元—10万元	贫困或以下	非临床医学	否	满意	满意	不止1个	良好	担任过	经常锻炼	有
848	0	3	34	1	1	7	0	3	0	0	27	2	男	统考或推免博士	博士	2018	2	科研型	党员	农村	农村	1万元—10万元	贫困或以下	临床医学	否	满意	满意	不止1个	良好	担任过	经常锻炼	有
849	0	7	33	1	1	8	0	3	1	4	27	2	男	统考或推免博士	博士	2018	2	科研型	党员	农村	农村	1万元以下	贫困或以下	临床医学	否	满意	满意	不止1个	良好	担任过	经常锻炼	有
850	0	7	27	0	1	9	1	5	0	2	29	2	女	统考或推免博士	博士	2018	2	科研型	党员	农村	农村	1万元—10万元	贫困或以下	临床医学	否	满意	满意	不止1个	不好	没有担任过	经常锻炼	有
851	0	7	27	0	1	9	1	5	0	2	29	2	女	统考或推免博士	博士	2018	2	科研型	党员	农村	农村	1万元—10万元	贫困或以下	临床医学	否	满意	满意	不止1个	不好	没有担任过	经常锻炼	有
852	0	7	27	0	1	9	1	5	0	2	29	2	女	统考或推免博士	博士	2018	2	科研型	党员	农村	农村	1万元—10万元	贫困或以下	临床医学	否	满意	满意	不止1个	不好	没有担任过	经常锻炼	有
853	1	8	28	0	0	5	0	3	1	5	25	1	女	统考或推免博士	博士	2018	2	科研型	党员	农村	农村	1万元—10万元	贫困或以下	非临床医学	否	不满意	不满意	不止1个	不好	担任过	经常锻炼	有
854	0	3	32	0	1	14	0	3	0	0	31	2	女	统考或推免博士	博士	2018	2	科研型	党员	农村	农村	1万元—10万元	贫困或以下	临床医学	否	满意	满意	不止1个	良好	没有担任过	经常锻炼	有
855	0	2	35	1	0	2	0	1	0	1	30	2	男	统考或推免博士	博士	2018	2	科研型	非党员	城镇	非农村	1万元—10万元	贫困或以下	临床医学	否	满意	满意	不止1个	良好	担任过	经常锻炼	有
856	1	9	50	1	1	8	1	6	1	3	27	2	女	统考或推免博士	博士	2018	2	科研型	党员	农村	农村	1万元—10万元	贫困或以下	临床医学	否	满意	满意	不止1个	良好	担任过	经常锻炼	有
857	0	4	17	0	1	9	0	2	0	2	24	1	女	统考或推免博士	博士	2019	1	科研型	党员	农村	农村	1万元—10万元	贫困或以下	临床医学	否	满意	满意	不止1个	不好	担任过	经常锻炼	有
858	0	1	40	1	0	3	0	1	0	0	28	2	女	统考或推免博士	博士	2019	1	科研型	党员	城镇	非农村	1万元—10万元	贫困或以下	非临床医学	否	满意	满意	不止1个	良好	担任过	经常锻炼	有
860	1	14	37	1	1	15	1	8	1	6	26	2	女	统考或推免硕士	硕士	2017	3	科研型	非党员	城镇	非农村	1万元—10万元	贫困或以下	临床医学	是	不满意	不满意	不止1个	良好	担任过	经常锻炼	有
861	1	12	36	1	1	14	1	7	1	5	27	2	女	统考或推免硕士	硕士	2017	3	科研型	非党员	城镇	非农村	1万元—10万元	贫困或以下	非临床医学	是	不满意	不满意	不止1个	不好	没有担任过	经常锻炼	有
862	0	4	33	0	1	8	0	3	0	1	25	1	女	统考或推免硕士	硕士	2017	3	科研型	非党员	城镇	非农村	1万元—10万元	贫困或以下	临床医学	是	满意	满意	不止1个	不好	担任过	经常锻炼	有
863	0	6	24	0	0	5	1	5	0	1	32	2	男	统考或推免硕士	硕士	2017	3	科研型	党员	农村	农村	1万元—10万元	贫困或以下	临床医学	是	不满意	不满意	不止1个	良好	担任过	经常锻炼	有
864	0	5	28	0	1	13	1	4	0	1	26	2	女	统考或推免硕士	硕士	2017	3	科研型	非党员	城镇	非农村	1万元—10万元	贫困或以下	临床医学	否	不满意	满意	不止1个	不好	没有担任过	经常锻炼	有
865	0	4	17	0	0	5	1	4	0	0	28	2	女	统考或推免硕士	硕士	2017	3	科研型	党员	农村	农村	1万元—10万元	贫困或以下	非临床医学	否	满意	满意	不止1个	良好	担任过	经常锻炼	有
866	0	0	20	0	1	10	0	0	0	0	24	1	女	统考或推免硕士	硕士	2017	3	科研型	党员	城镇	非农村	1万元—10万元	贫困或以下	非临床医学	否	满意	满意	1个	良好	担任过	经常锻炼	有
867	1	8	34	1	1	8	1	7	0	1	27	2	女	统考或推免硕士	硕士	2017	3	科研型	党员	农村	农村	1万元—10万元	贫困或以下	临床医学	是	满意	不满意	不止1个	良好	担任过	经常锻炼	有
868	0	4	40	1	1	8	0	3	0	1	26	2	女	统考或推免硕士	硕士	2017	3	科研型	非党员	市区	非农村	1万元—10万元	贫困或以下	非临床医学	否	满意	满意	不止1个	不好	没有担任过	经常锻炼	有
869	1	8	48	1	1	7	0	3	1	5	27	2	女	统考或推免硕士	硕士	2017	3	科研型	党员	农村	农村	1万元—10万元	贫困或以下	临床医学	否	满意	满意	不止1个	良好	没有担任过	经常锻炼	有
870	1	8	48	1	1	7	0	3	1	5	27	2	女	统考或推免硕士	硕士	2017	3	科研型	党员	农村	农村	1万元—10万元	贫困或以下	临床医学	否	满意	满意	不止1个	良好	没有担任过	经常锻炼	有
871	0	2	25	0	1	8	0	2	0	0	28	2	女	统考或推免硕士	硕士	2017	3	科研型	非党员	城镇	非农村	1万元—10万元	贫困或以下	临床医学	否	满意	满意	不止1个	良好	担任过	经常锻炼	有
872	1	9	35	1	1	19	1	6	1	3	26	2	男	统考或推免硕士	硕士	2018	2	科研型	党员	城镇	非农村	1万元—10万元	贫困或以下	非临床医学	是	满意	不满意	不止1个	良好	担任过	几乎每天锻炼	有
873	0	3	17	0	1	9	0	1	0	2	26	2	男	统考或推免硕士	硕士	2018	2	科研型	非党员	农村	农村	1万元—10万元	贫困或以下	非临床医学	是	满意	满意	不止1个	良好	担任过	经常锻炼	有
874	0	6	30	0	1	15	0	2	1	4	28	2	女	统考或推免硕士	硕士	2018	2	科研型	党员	农村	农村	1万元—10万元	贫困或以下	临床医学	是	满意	满意	不止1个	良好	担任过	经常锻炼	有
875	0	2	30	0	0	1	0	2	0	0	27	2	女	统考或推免硕士	硕士	2018	2	科研型	党员	农村	农村	1万元—10万元	贫困或以下	临床医学	是	满意	满意	不止1个	良好	没有担任过	经常锻炼	有
876	0	2	16	0	0	2	0	1	0	1	26	2	女	统考或推免硕士	硕士	2018	2	科研型	非党员	农村	农村	1万元—10万元	贫困或以下	临床医学	是	满意	满意	不止1个	良好	没有担任过	几乎每天锻炼	有
877	0	3	35	1	1	8	0	1	0	2	26	2	女	统考或推免硕士	硕士	2018	2	科研型	党员	市区	非农村	1万元—10万元	贫困或以下	临床医学	是	满意	满意	不止1个	良好	担任过	经常锻炼	有
878	1	8	19	0	1	8	1	6	0	2	24	1	女	统考或推免硕士	硕士	2018	2	科研型	党员	城镇	非农村	1万元—10万元	贫困或以下	临床医学	是	满意	不满意	不止1个	不好	担任过	几乎每天锻炼	有
879	0	1	10	0	0	4	0	1	0	0	28	2	女	统考或推免硕士	硕士	2018	2	科研型	非党员	农村	农村	1万元以下	贫困或以下	临床医学	是	满意	满意	不止1个	良好	担任过	经常锻炼	有
880	0	6	30	0	1	8	0	3	1	3	26	2	女	统考或推免硕士	硕士	2018	2	科研型	非党员	农村	农村	1万元—10万元	贫困或以下	临床医学	是	满意	满意	不止1个	良好	没有担任过	经常锻炼	有
881	1	10	39	1	1	17	1	7	1	3	24	1	男	统考或推免硕士	硕士	2019	1	科研型	党员	农村	农村	1万元—10万元	贫困或以下	临床医学	否	满意	满意	不止1个	不好	担任过	经常锻炼	有
882	1	8	47	1	1	9	1	4	1	4	23	1	女	统考或推免硕士	硕士	2019	1	科研型	非党员	市区	非农村	1万元—10万元	贫困或以下	非临床医学	是	满意	满意	不止1个	良好	担任过	经常锻炼	有
883	0	2	25	0	0	2	0	1	0	1	24	1	女	统考或推免硕士	硕士	2019	1	科研型	非党员	城镇	非农村	1万元—10万元	贫困或以下	临床医学	是	满意	满意	1个	良好	担任过	经常锻炼	有
884	0	1	26	0	0	1	0	1	0	0	28	2	男	统考或推免硕士	硕士	2019	1	科研型	非党员	市区	非农村	1万元—10万元	贫困或以下	临床医学	是	满意	满意	1个	良好	担任过	几乎每天锻炼	有
885	0	1	22	0	0	1	0	1	0	0	23	1	女	统考或推免硕士	硕士	2019	1	科研型	非党员	城镇	非农村	1万元—10万元	贫困或以下	临床医学	是	满意	满意	不止1个	良好	担任过	经常锻炼	有
886	0	3	20	0	0	5	0	1	0	2	27	2	男	统考或推免硕士	硕士	2019	1	科研型	非党员	农村	农村	1万元—10万元	贫困或以下	临床医学	是	满意	不满意	不止1个	良好	没有担任过	经常锻炼	有
887	0	2	23	0	1	8	0	2	0	0	25	1	女	统考或推免硕士	硕士	2019	1	科研型	非党员	农村	农村	1万元—10万元	贫困或以下	临床医学	是	满意	满意	不止1个	良好	没有担任过	经常锻炼	有
888	0	4	21	0	0	5	0	3	0	1	24	1	女	统考或推免硕士	硕士	2019	1	科研型	党员	农村	农村	1万元—10万元	贫困或以下	临床医学	是	不满意	满意	不止1个	良好	担任过	经常锻炼	有
889	1	9	48	1	0	4	1	5	1	4	24	1	女	统考或推免硕士	硕士	2019	1	科研型	非党员	市区	非农村	1万元—10万元	贫困或以下	临床医学	是	满意	满意	不止1个	良好	担任过	经常锻炼	有
890	0	1	25	0	0	1	0	1	0	0	26	2	男	统考或推免硕士	硕士	2019	1	科研型	党员	农村	农村	1万元—10万元	贫困或以下	临床医学	否	满意	满意	不止1个	良好	担任过	经常锻炼	有
891	0	5	40	1	1	6	0	3	0	2	25	1	男	统考或推免硕士	硕士	2019	1	科研型	非党员	农村	农村	1万元—10万元	贫困或以下	临床医学	是	满意	满意	1个	良好	没有担任过	经常锻炼	有
892	0	0	33	1	0	1	0	0	0	0	26	2	男	统考或推免硕士	硕士	2019	1	科研型	非党员	农村	农村	1万元—10万元	贫困或以下	临床医学	是	满意	满意	1个	良好	担任过	经常锻炼	有
893	1	10	39	1	1	11	1	7	1	3	28	2	女	八年制	博士	2012	4	临床型	非党员	农村	农村	1万元以下	贫困或以下	非临床医学	否	满意	满意	不止1个	良好	担任过	几乎每天锻炼	有
894	1	10	39	1	1	11	1	7	1	3	28	2	女	八年制	博士	2012	4	临床型	非党员	农村	农村	1万元以下	贫困或以下	非临床医学	否	满意	满意	不止1个	良好	担任过	几乎每天锻炼	有
895	1	12	30	0	1	15	1	8	1	4	26	2	男	八年制	博士	2012	4	临床型	党员	市区	非农村	1万元—10万元	贫困或以下	临床医学	否	满意	满意	不止1个	良好	担任过	几乎每天锻炼	有
896	1	12	30	0	1	15	1	8	1	4	26	2	男	八年制	博士	2012	4	临床型	党员	市区	非农村	1万元—10万元	贫困或以下	临床医学	否	满意	满意	不止1个	良好	担任过	几乎每天锻炼	有
897	1	8	37	1	1	9	1	5	1	3	25	1	男	八年制	博士	2013	4	临床型	非党员	城镇	非农村	1万元—10万元	贫困或以下	临床医学	否	满意	满意	不止1个	良好	没有担任过	经常锻炼	有
898	1	10	34	1	1	9	1	7	1	3	22	1	女	八年制	博士	2015	4	临床型	非党员	城镇	非农村	1万元以下	贫困或以下	临床医学	否	满意	满意	不止1个	不好	担任过	经常锻炼	有
899	1	10	46	1	1	11	1	6	1	4	22	1	女	八年制	博士	2016	4	临床型	非党员	市区	非农村	1万元—10万元	贫困或以下	临床医学	否	满意	满意	不止1个	良好	担任过	经常锻炼	有
900	0	7	32	1	1	7	1	4	1	3	26	2	男	八年制	博士	2017	3	临床型	非党员	农村	农村	1万元—10万元	贫困或以下	临床医学	否	满意	满意	不止1个	良好	担任过	经常锻炼	有
901	0	7	32	1	1	7	1	4	1	3	26	2	男	八年制	博士	2017	3	临床型	非党员	农村	农村	1万元—10万元	贫困或以下	临床医学	否	满意	满意	不止1个	良好	担任过	经常锻炼	有
902	0	7	32	1	1	7	1	4	1	3	26	2	男	八年制	博士	2017	3	临床型	非党员	农村	农村	1万元—10万元	贫困或以下	临床医学	否	满意	满意	不止1个	良好	担任过	经常锻炼	有
903	1	8	52	1	1	8	1	5	1	3	24	1	女	八年制	博士	2017	3	临床型	非党员	城镇	非农村	1万元—10万元	贫困或以下	非临床医学	否	满意	满意	不止1个	不好	没有担任过	经常锻炼	有
904	1	10	34	1	1	9	1	7	1	3	22	1	女	八年制	博士	2018	2	临床型	非党员	城镇	非农村	1万元以下	贫困或以下	临床医学	否	满意	满意	不止1个	不好	担任过	经常锻炼	有
905	1	12	60	1	1	16	1	7	1	5	25	1	女	八年制	博士	2019	1	临床型	非党员	城镇	非农村	1万元以下	贫困或以下	临床医学	否	满意	满意	不止1个	不好	担任过	经常锻炼	有
906	1	10	46	1	1	11	1	6	1	4	22	1	女	八年制	博士	2019	1	临床型	非党员	市区	非农村	1万元—10万元	贫困或以下	临床医学	否	满意	满意	1个	良好	担任过	经常锻炼	有
907	1	10	46	1	1	11	1	6	1	4	22	1	女	八年制	博士	2019	1	临床型	非党员	市区	非农村	1万元—10万元	贫困或以下	临床医学	否	满意	满意	1个	良好	担任过	经常锻炼	有
908	1	9	40	1	1	8	1	8	0	1	30	2	男	统考或推免博士	博士	2017	3	临床型	非党员	市区	非农村	1万元—10万元	贫困或以下	临床医学	否	满意	满意	不止1个	良好	没有担任过	经常锻炼	有
909	0	6	36	1	1	8	1	4	0	2	28	2	女	统考或推免博士	博士	2017	3	临床型	党员	市区	非农村	1万元以下	贫困或以下	临床医学	否	满意	满意	不止1个	良好	担任过	经常锻炼	有
910	0	6	36	1	1	8	1	4	0	2	28	2	女	统考或推免博士	博士	2017	3	临床型	党员	市区	非农村	1万元以下	贫困或以下	临床医学	否	满意	满意	不止1个	良好	担任过	经常锻炼	有
911	0	7	39	1	1	14	1	4	1	3	29	2	男	统考或推免博士	博士	2018	2	临床型	党员	城镇	非农村	1万元—10万元	贫困或以下	临床医学	是	满意	满意	不止1个	良好	没有担任过	经常锻炼	有
913	0	0	42	1	1	6	0	0	0	0	30	2	女	统考或推免博士	博士	2018	2	临床型	党员	农村	农村	1万元—10万元	贫困或以下	非临床医学	否	满意	不满意	不止1个	不好	没有担任过	经常锻炼	有
914	0	4	37	1	1	8	0	2	0	2	25	1	女	统考或推免博士	博士	2018	2	临床型	非党员	农村	农村	1万元—10万元	贫困或以下	临床医学	否	满意	满意	不止1个	良好	没有担任过	经常锻炼	有
915	0	6	26	0	0	1	0	2	1	4	28	2	女	统考或推免博士	博士	2018	2	临床型	非党员	城镇	非农村	1万元—10万元	贫困或以下	临床医学	否	不满意	不满意	不止1个	不好	担任过	经常锻炼	有
916	1	11	49	1	1	13	1	7	1	4	29	2	男	统考或推免博士	博士	2019	1	临床型	非党员	农村	农村	1万元—10万元	贫困或以下	临床医学	否	不满意	不满意	不止1个	良好	没有担任过	经常锻炼	有
917	1	10	29	0	1	9	1	5	1	5	30	2	女	统考或推免博士	博士	2019	1	临床型	党员	城镇	非农村	1万元—10万元	贫困或以下	临床医学	否	满意	满意	不止1个	良好	没有担任过	经常锻炼	有
918	0	1	20	0	0	0	0	1	0	0	27	2	男	统考或推免博士	博士	2019	1	临床型	党员	城镇	非农村	1万元—10万元	贫困或以下	非临床医学	是	满意	满意	1个	良好	担任过	经常锻炼	有
919	1	10	44	1	1	12	1	8	0	2	28	2	女	统考或推免博士	博士	2019	1	临床型	非党员	农村	农村	1万元—10万元	贫困或以下	临床医学	否	满意	满意	不止1个	良好	担任过	经常锻炼	有
920	1	11	29	0	1	18	1	6	1	5	31	2	男	统考或推免博士	博士	2019	1	临床型	非党员	农村	农村	1万元以下	贫困或以下	临床医学	否	满意	满意	不止1个	良好	没有担任过	经常锻炼	有
921	0	0	10	0	0	1	0	0	0	0	24	1	女	统考或推免硕士	硕士	2017	3	临床型	党员	城镇	非农村	1万元—10万元	贫困或以下	临床医学	否	满意	满意	不止1个	良好	担任过	经常锻炼	有
922	0	2	28	0	1	7	0	1	0	1	25	1	女	统考或推免硕士	硕士	2017	3	临床型	党员	农村	农村	1万元—10万元	贫困或以下	临床医学	否	满意	满意	不止1个	良好	担任过	经常锻炼	有
923	0	4	18	0	1	7	0	2	0	2	28	2	女	统考或推免硕士	硕士	2017	3	临床型	党员	农村	农村	1万元—10万元	贫困或以下	临床医学	否	满意	满意	不止1个	良好	担任过	经常锻炼	有
924	0	3	23	0	0	5	0	1	0	2	28	2	女	统考或推免硕士	硕士	2017	3	临床型	非党员	农村	农村	1万元—10万元	贫困或以下	临床医学	是	满意	满意	1个	良好	担任过	经常锻炼	有
925	0	6	26	0	1	6	0	3	1	3	27	2	女	统考或推免硕士	硕士	2017	3	临床型	非党员	城镇	非农村	1万元—10万元	贫困或以下	临床医学	是	满意	不满意	1个	良好	担任过	经常锻炼	有
926	0	1	14	0	0	2	0	0	0	1	28	2	女	统考或推免硕士	硕士	2017	3	临床型	非党员	城镇	非农村	1万元—10万元	贫困或以下	临床医学	是	满意	满意	不止1个	良好	担任过	经常锻炼	有
927	0	1	14	0	0	2	0	0	0	1	28	2	女	统考或推免硕士	硕士	2017	3	临床型	非党员	城镇	非农村	1万元—10万元	贫困或以下	临床医学	是	满意	满意	不止1个	良好	担任过	经常锻炼	有
928	0	3	35	1	0	5	0	3	0	0	26	2	女	统考或推免硕士	硕士	2017	3	临床型	非党员	城镇	非农村	1万元—10万元	贫困或以下	临床医学	是	满意	满意	1个	良好	担任过	经常锻炼	有
929	0	5	32	0	0	5	0	2	1	3	25	1	女	统考或推免硕士	硕士	2017	3	临床型	党员	城镇	非农村	1万元—10万元	贫困或以下	临床医学	是	满意	满意	1个	良好	担任过	经常锻炼	有
930	0	3	55	1	1	14	0	3	0	0	27	2	男	统考或推免硕士	硕士	2017	3	临床型	党员	农村	农村	1万元以下	贫困或以下	临床医学	否	满意	满意	1个	良好	担任过	经常锻炼	有
931	0	4	36	1	1	8	0	3	0	1	25	1	女	统考或推免硕士	硕士	2017	3	临床型	非党员	城镇	非农村	1万元—10万元	贫困或以下	临床医学	是	满意	满意	1个	良好	没有担任过	经常锻炼	有
932	0	0	13	0	0	3	0	0	0	0	26	2	女	统考或推免硕士	硕士	2017	3	临床型	党员	农村	农村	1万元—10万元	贫困或以下	临床医学	是	满意	满意	不止1个	良好	没有担任过	经常锻炼	有
933	1	9	39	1	1	10	1	6	1	3	25	1	女	统考或推免硕士	硕士	2017	3	临床型	非党员	农村	农村	1万元—10万元	贫困或以下	临床医学	否	不满意	不满意	不止1个	良好	没有担任过	经常锻炼	有
934	1	12	22	0	1	9	1	8	1	4	28	2	女	统考或推免硕士	硕士	2017	3	临床型	非党员	城镇	非农村	1万元—10万元	贫困或以下	临床医学	否	满意	满意	1个	良好	担任过	经常锻炼	有
935	1	12	22	0	1	9	1	8	1	4	28	2	女	统考或推免硕士	硕士	2017	3	临床型	非党员	城镇	非农村	1万元—10万元	贫困或以下	临床医学	否	满意	满意	1个	良好	担任过	经常锻炼	有
936	1	12	22	0	1	9	1	8	1	4	28	2	女	统考或推免硕士	硕士	2017	3	临床型	非党员	城镇	非农村	1万元—10万元	贫困或以下	临床医学	否	满意	满意	1个	良好	担任过	经常锻炼	有
937	0	3	34	1	1	6	0	1	0	2	25	1	女	统考或推免硕士	硕士	2017	3	临床型	党员	农村	农村	1万元—10万元	贫困或以下	临床医学	否	不满意	不满意	不止1个	良好	担任过	经常锻炼	有
938	0	6	43	1	0	0	1	5	0	1	26	2	女	统考或推免硕士	硕士	2017	3	临床型	非党员	城镇	非农村	1万元—10万元	贫困或以下	临床医学	否	满意	满意	不止1个	良好	担任过	经常锻炼	有
939	0	4	37	1	1	15	0	0	1	4	25	1	女	统考或推免硕士	硕士	2017	3	临床型	党员	城镇	非农村	1万元—10万元	贫困或以下	临床医学	是	满意	满意	不止1个	良好	担任过	经常锻炼	有
940	0	2	12	0	1	7	0	1	0	1	26	2	女	统考或推免硕士	硕士	2017	3	临床型	非党员	市区	非农村	1万元—10万元	贫困或以下	临床医学	否	满意	满意	不止1个	良好	担任过	经常锻炼	有
941	0	1	34	1	1	9	0	1	0	0	26	2	男	统考或推免硕士	硕士	2017	3	临床型	党员	农村	农村	1万元—10万元	贫困或以下	临床医学	是	满意	不满意	不止1个	不好	担任过	经常锻炼	有
942	0	0	12	0	0	0	0	0	0	0	26	2	男	统考或推免硕士	硕士	2018	2	临床型	党员	市区	非农村	1万元—10万元	贫困或以下	非临床医学	是	满意	满意	不止1个	良好	担任过	经常锻炼	有
943	0	4	35	1	1	13	0	2	0	2	28	2	男	统考或推免硕士	硕士	2018	2	临床型	非党员	农村	农村	1万元—10万元	贫困或以下	临床医学	是	满意	满意	不止1个	良好	担任过	经常锻炼	有
944	0	2	19	0	0	1	0	2	0	0	30	2	女	统考或推免硕士	硕士	2018	2	临床型	党员	市区	非农村	1万元—10万元	贫困或以下	临床医学	是	满意	满意	不止1个	良好	担任过	经常锻炼	有
945	1	9	40	1	1	17	1	7	0	2	26	2	男	统考或推免硕士	硕士	2018	2	临床型	非党员	城镇	非农村	1万元—10万元	贫困或以下	临床医学	是	满意	满意	不止1个	良好	没有担任过	几乎每天锻炼	有
946	0	3	16	0	1	9	0	3	0	0	28	2	男	统考或推免硕士	硕士	2018	2	临床型	非党员	城镇	非农村	1万元—10万元	贫困或以下	临床医学	否	不满意	满意	不止1个	不好	没有担任过	经常锻炼	有
947	1	9	43	1	1	11	1	5	1	4	25	1	女	统考或推免硕士	硕士	2018	2	临床型	非党员	城镇	非农村	1万元—10万元	贫困或以下	非临床医学	否	满意	不满意	不止1个	良好	担任过	经常锻炼	有
948	1	9	43	1	1	11	1	5	1	4	25	1	女	统考或推免硕士	硕士	2018	2	临床型	非党员	城镇	非农村	1万元—10万元	贫困或以下	非临床医学	否	满意	不满意	不止1个	良好	担任过	经常锻炼	有
949	0	4	44	1	1	8	0	3	0	1	25	1	女	统考或推免硕士	硕士	2018	2	临床型	非党员	市区	非农村	1万元—10万元	贫困或以下	临床医学	否	满意	满意	不止1个	良好	没有担任过	几乎每天锻炼	有
950	0	4	44	1	1	8	0	3	0	1	25	1	女	统考或推免硕士	硕士	2018	2	临床型	非党员	市区	非农村	1万元—10万元	贫困或以下	临床医学	否	满意	满意	不止1个	良好	没有担任过	几乎每天锻炼	有
951	1	9	46	1	0	4	1	6	1	3	25	1	男	统考或推免硕士	硕士	2018	2	临床型	党员	城镇	非农村	1万元—10万元	贫困或以下	临床医学	是	满意	满意	不止1个	良好	担任过	经常锻炼	有
952	0	3	27	0	1	11	0	3	0	0	25	1	男	统考或推免硕士	硕士	2018	2	临床型	非党员	市区	非农村	1万元—10万元	贫困或以下	临床医学	是	满意	满意	不止1个	良好	担任过	经常锻炼	有
953	1	13	33	0	1	14	1	7	1	6	23	1	女	统考或推免硕士	硕士	2018	2	临床型	党员	城镇	非农村	1万元—10万元	贫困或以下	临床医学	是	满意	满意	不止1个	良好	担任过	经常锻炼	有
954	1	8	32	1	1	9	1	7	0	1	26	2	男	统考或推免硕士	硕士	2018	2	临床型	非党员	农村	农村	1万元—10万元	贫困或以下	临床医学	否	满意	不满意	不止1个	良好	担任过	经常锻炼	有
955	0	7	23	0	0	3	0	2	1	5	24	1	女	统考或推免硕士	硕士	2019	1	临床型	非党员	城镇	非农村	1万元—10万元	贫困或以下	临床医学	否	满意	满意	1个	良好	担任过	经常锻炼	有
956	1	9	39	1	1	7	1	4	1	5	27	2	男	统考或推免硕士	硕士	2019	1	临床型	非党员	农村	农村	1万元—10万元	贫困或以下	临床医学	是	满意	不满意	1个	良好	没有担任过	经常锻炼	有
957	0	1	21	0	0	4	0	1	0	0	24	1	女	统考或推免硕士	硕士	2019	1	临床型	非党员	农村	农村	1万元—10万元	贫困或以下	临床医学	是	满意	满意	不止1个	良好	担任过	经常锻炼	有
958	0	5	34	1	1	10	0	2	1	3	23	1	女	统考或推免硕士	硕士	2019	1	临床型	党员	农村	农村	1万元—10万元	贫困或以下	临床医学	否	满意	满意	不止1个	良好	担任过	经常锻炼	有
959	0	5	34	1	1	10	0	2	1	3	23	1	女	统考或推免硕士	硕士	2019	1	临床型	党员	农村	农村	1万元—10万元	贫困或以下	临床医学	否	满意	满意	不止1个	良好	担任过	经常锻炼	有
960	0	3	10	0	0	1	0	2	0	1	23	1	女	统考或推免硕士	硕士	2019	1	临床型	非党员	城镇	非农村	1万元—10万元	贫困或以下	临床医学	否	满意	满意	不止1个	良好	担任过	经常锻炼	有
961	0	1	16	0	0	0	0	1	0	0	23	1	女	统考或推免硕士	硕士	2019	1	临床型	非党员	市区	非农村	1万元—10万元	贫困或以下	临床医学	否	满意	满意	不止1个	良好	担任过	几乎每天锻炼	有
962	0	1	10	0	0	1	0	1	0	0	25	1	女	统考或推免硕士	硕士	2019	1	临床型	党员	城镇	非农村	1万元—10万元	贫困或以下	临床医学	否	满意	满意	不止1个	良好	担任过	经常锻炼	有
963	0	5	33	1	1	7	1	4	0	1	29	2	男	统考或推免硕士	硕士	2019	1	临床型	非党员	市区	非农村	1万元—10万元	贫困或以下	临床医学	否	满意	满意	不止1个	良好	没有担任过	经常锻炼	有
964	0	7	28	0	1	9	0	3	1	4	25	1	女	统考或推免硕士	硕士	2019	1	临床型	非党员	农村	农村	1万元—10万元	贫困或以下	临床医学	是	满意	满意	不止1个	良好	担任过	经常锻炼	有
965	0	7	28	0	1	9	0	3	1	4	25	1	女	统考或推免硕士	硕士	2019	1	临床型	非党员	农村	农村	1万元—10万元	贫困或以下	临床医学	是	满意	满意	不止1个	良好	担任过	经常锻炼	有
966	0	7	28	0	1	9	0	3	1	4	25	1	女	统考或推免硕士	硕士	2019	1	临床型	非党员	农村	农村	1万元—10万元	贫困或以下	临床医学	是	满意	满意	不止1个	良好	担任过	经常锻炼	有
967	0	5	36	1	1	6	0	2	1	3	28	2	男	统考或推免硕士	硕士	2019	1	临床型	非党员	农村	农村	1万元—10万元	贫困或以下	非临床医学	否	满意	满意	不止1个	良好	没有担任过	经常锻炼	有
968	0	2	33	0	0	5	0	1	0	1	24	1	女	统考或推免硕士	硕士	2019	1	临床型	党员	城镇	非农村	1万元—10万元	贫困或以下	临床医学	是	满意	满意	不止1个	良好	担任过	几乎每天锻炼	有
969	0	1	15	0	0	1	0	1	0	0	27	2	男	统考或推免博士	博士	2016	4	科研型	非党员	城镇	非农村	1万元—10万元	贫困或以下	非临床医学	是	满意	满意	不止1个	良好	担任过	经常锻炼	有
970	1	8	39	1	1	13	1	6	0	2	26	2	男	统考或推免博士	博士	2018	2	科研型	非党员	农村	农村	1万元—10万元	贫困或以下	非临床医学	否	满意	满意	不止1个	良好	担任过	经常锻炼	有
971	1	8	39	1	1	13	1	6	0	2	26	2	男	统考或推免博士	博士	2018	2	科研型	非党员	农村	农村	1万元—10万元	贫困或以下	非临床医学	否	满意	满意	不止1个	良好	担任过	经常锻炼	有
972	0	6	38	1	1	6	1	5	0	1	27	2	男	统考或推免博士	博士	2019	1	科研型	非党员	农村	农村	1万元—10万元	贫困或以下	临床医学	否	满意	满意	不止1个	良好	担任过	经常锻炼	有
973	0	3	26	0	1	8	0	2	0	1	28	2	女	统考或推免博士	博士	2019	1	科研型	非党员	农村	农村	1万元—10万元	贫困或以下	非临床医学	否	满意	满意	不止1个	不好	没有担任过	经常锻炼	有
974	0	4	34	1	1	6	0	3	0	1	25	1	男	统考或推免博士	博士	2019	1	科研型	党员	农村	农村	1万元—10万元	贫困或以下	非临床医学	否	满意	满意	不止1个	良好	担任过	经常锻炼	有
975	1	12	37	1	0	4	1	7	1	5	24	1	女	统考或推免博士	博士	2019	1	科研型	党员	农村	农村	1万元以下	贫困或以下	临床医学	否	满意	满意	不止1个	良好	担任过	经常锻炼	有
976	1	14	38	1	1	8	1	8	1	6	29	2	男	统考或推免硕士	硕士	2017	3	科研型	党员	农村	农村	1万元—10万元	贫困或以下	非临床医学	否	满意	满意	不止1个	良好	担任过	经常锻炼	有
977	0	2	35	1	0	3	0	2	0	0	26	2	女	统考或推免硕士	硕士	2017	3	科研型	党员	农村	农村	1万元—10万元	贫困或以下	非临床医学	是	满意	满意	不止1个	良好	没有担任过	经常锻炼	有
978	0	5	32	1	1	8	1	4	0	1	30	2	男	统考或推免硕士	硕士	2017	3	科研型	非党员	市区	非农村	1万元—10万元	贫困或以下	非临床医学	否	满意	不满意	不止1个	良好	担任过	经常锻炼	有
979	0	5	30	0	1	7	1	5	0	0	26	2	女	统考或推免硕士	硕士	2017	3	科研型	党员	农村	农村	1万元—10万元	贫困或以下	临床医学	否	满意	满意	不止1个	不好	没有担任过	经常锻炼	有
980	1	10	44	1	1	9	1	6	1	4	25	1	女	统考或推免硕士	硕士	2018	2	科研型	党员	农村	农村	1万元—10万元	贫困或以下	非临床医学	否	满意	满意	不止1个	良好	没有担任过	经常锻炼	有
981	0	6	33	0	0	0	1	4	0	2	26	2	女	统考或推免硕士	硕士	2018	2	科研型	党员	市区	非农村	1万元—10万元	贫困或以下	临床医学	否	满意	满意	不止1个	良好	担任过	经常锻炼	有
982	1	8	35	1	1	11	1	5	1	3	25	1	女	统考或推免硕士	硕士	2018	2	科研型	党员	农村	农村	1万元—10万元	贫困或以下	非临床医学	否	满意	不满意	不止1个	良好	担任过	经常锻炼	有
983	1	14	46	1	1	17	1	8	1	6	25	1	女	统考或推免硕士	硕士	2019	1	科研型	非党员	农村	农村	1万元—10万元	贫困或以下	临床医学	否	不满意	不满意	不止1个	不好	担任过	经常锻炼	有
984	0	6	51	1	1	12	1	4	0	2	24	1	女	统考或推免硕士	硕士	2019	1	科研型	非党员	农村	农村	1万元以下	贫困或以下	非临床医学	否	满意	满意	不止1个	不好	担任过	经常锻炼	有
985	0	6	35	1	1	11	1	5	0	1	25	1	女	统考或推免硕士	硕士	2019	1	科研型	非党员	农村	农村	1万元以下	贫困或以下	临床医学	否	满意	满意	不止1个	良好	担任过	经常锻炼	有
986	1	8	44	1	0	5	1	5	1	3	23	1	男	统考或推免硕士	硕士	2019	1	科研型	党员	农村	农村	1万元以下	贫困或以下	非临床医学	否	满意	满意	不止1个	良好	担任过	经常锻炼	有
987	0	0	33	0	0	0	0	0	0	0	23	1	女	统考或推免硕士	硕士	2019	1	科研型	非党员	市区	非农村	1万元—10万元	贫困或以下	临床医学	否	满意	满意	不止1个	良好	担任过	经常锻炼	有
988	0	7	38	1	0	4	1	6	0	1	24	1	男	统考或推免硕士	硕士	2019	1	科研型	非党员	农村	农村	1万元—10万元	贫困或以下	临床医学	否	满意	满意	不止1个	良好	担任过	经常锻炼	有
989	0	6	38	1	1	8	0	1	1	5	24	1	男	统考或推免硕士	硕士	2019	1	科研型	党员	农村	农村	1万元—10万元	贫困或以下	非临床医学	否	满意	满意	不止1个	良好	没有担任过	经常锻炼	有
990	0	3	34	1	0	4	0	2	0	1	28	2	女	统考或推免硕士	硕士	2019	1	科研型	非党员	农村	农村	1万元—10万元	贫困或以下	临床医学	否	满意	满意	不止1个	良好	担任过	经常锻炼	有
991	0	5	31	0	0	5	0	2	1	3	28	2	女	统考或推免硕士	硕士	2019	1	科研型	非党员	市区	非农村	1万元—10万元	贫困或以下	临床医学	是	满意	满意	不止1个	良好	担任过	几乎每天锻炼	有
992	0	5	15	0	1	7	0	2	1	3	27	2	女	统考或推免博士	博士	2017	3	临床型	非党员	农村	农村	1万元—10万元	贫困或以下	临床医学	否	满意	满意	不止1个	良好	没有担任过	经常锻炼	有
993	1	8	37	1	1	8	1	4	1	4	26	2	女	统考或推免博士	博士	2018	2	临床型	党员	城镇	非农村	1万元—10万元	贫困或以下	非临床医学	是	满意	满意	不止1个	良好	担任过	经常锻炼	有
994	0	6	32	0	1	8	1	4	0	2	26	2	女	统考或推免博士	博士	2018	2	临床型	非党员	城镇	非农村	1万元—10万元	贫困或以下	非临床医学	是	满意	满意	不止1个	良好	没有担任过	经常锻炼	有
995	0	6	22	0	1	16	1	4	0	2	26	2	男	统考或推免博士	博士	2018	2	临床型	非党员	农村	农村	1万元以下	贫困或以下	临床医学	是	满意	满意	1个	良好	没有担任过	几乎每天锻炼	有
996	0	2	33	1	1	6	0	2	0	0	29	2	男	统考或推免硕士	硕士	2017	3	临床型	非党员	市区	非农村	1万元—10万元	贫困或以下	临床医学	否	满意	满意	不止1个	良好	没有担任过	经常锻炼	有
997	0	6	38	1	1	9	1	5	0	1	22	1	男	统考或推免硕士	硕士	2017	3	临床型	非党员	城镇	非农村	1万元—10万元	贫困或以下	非临床医学	否	满意	满意	不止1个	良好	担任过	经常锻炼	有
998	1	13	45	1	1	22	1	7	1	6	30	2	男	统考或推免硕士	硕士	2017	3	临床型	非党员	农村	农村	1万元以下	贫困或以下	临床医学	否	满意	满意	不止1个	良好	没有担任过	经常锻炼	有
999	0	6	32	1	1	10	0	3	1	3	21	1	男	统考或推免硕士	硕士	2018	2	临床型	非党员	城镇	非农村	1万元—10万元	贫困或以下	非临床医学	是	满意	满意	不止1个	良好	没有担任过	几乎每天锻炼	有
1000	0	2	15	0	0	2	0	1	0	1	26	2	男	统考或推免硕士	硕士	2018	2	临床型	非党员	农村	农村	1万元—10万元	贫困或以下	临床医学	否	满意	满意	不止1个	良好	没有担任过	经常锻炼	有
1001	1	12	53	1	1	16	1	8	1	4	25	1	女	统考或推免硕士	硕士	2018	2	临床型	非党员	农村	农村	1万元—10万元	贫困或以下	临床医学	是	不满意	不满意	1个	不好	担任过	经常锻炼	有
1002	0	7	34	1	1	12	0	2	1	5	20	1	男	统考或推免硕士	硕士	2019	1	临床型	党员	农村	农村	1万元以下	贫困或以下	非临床医学	是	满意	不满意	不止1个	不好	担任过	经常锻炼	有
1003	1	10	30	0	1	7	1	7	1	3	20	1	女	统考或推免硕士	硕士	2019	1	临床型	非党员	农村	农村	1万元—10万元	贫困或以下	非临床医学	是	满意	满意	不止1个	良好	担任过	经常锻炼	有
1004	0	0	31	0	0	5	0	0	0	0	20	1	男	统考或推免硕士	硕士	2019	1	临床型	党员	农村	农村	1万元—10万元	贫困或以下	临床医学	是	满意	满意	不止1个	良好	担任过	经常锻炼	有
1005	1	8	27	0	1	10	1	5	1	3	22	1	女	统考或推免硕士	硕士	2019	1	临床型	非党员	农村	农村	1万元—10万元	贫困或以下	非临床医学	否	满意	满意	不止1个	良好	担任过	几乎每天锻炼	有
1006	0	7	42	1	1	21	1	4	1	3	21	1	男	统考或推免硕士	硕士	2019	1	临床型	非党员	农村	农村	1万元以下	贫困或以下	非临床医学	是	满意	满意	不止1个	良好	没有担任过	经常锻炼	有
1007	0	2	18	0	0	3	0	2	0	0	20	1	男	统考或推免硕士	硕士	2019	1	临床型	党员	城镇	非农村	1万元—10万元	贫困或以下	临床医学	否	满意	满意	不止1个	良好	担任过	经常锻炼	有
1008	0	5	45	1	1	14	1	4	0	1	22	1	女	统考或推免硕士	硕士	2019	1	临床型	非党员	城镇	非农村	1万元—10万元	贫困或以下	非临床医学	否	满意	满意	不止1个	良好	担任过	经常锻炼	有
1009	0	7	22	0	0	5	1	4	1	3	25	1	男	统考或推免硕士	硕士	2019	1	临床型	非党员	农村	农村	1万元—10万元	贫困或以下	临床医学	是	满意	满意	不止1个	良好	没有担任过	经常锻炼	有
1010	0	6	29	0	0	4	1	4	0	2	20	1	女	统考或推免硕士	硕士	2019	1	临床型	非党员	农村	农村	1万元—10万元	贫困或以下	非临床医学	否	满意	满意	不止1个	良好	担任过	几乎每天锻炼	有
1011	0	7	12	0	1	8	1	6	0	1	24	1	男	统考或推免硕士	硕士	2019	1	临床型	党员	农村	农村	1万元—10万元	贫困或以下	临床医学	否	不满意	不满意	不止1个	良好	担任过	几乎每天锻炼	有
1012	1	8	33	0	1	8	1	6	0	2	25	1	女	统考或推免硕士	硕士	2017	3	临床型	党员	农村	农村	1万元—10万元	贫困或以下	非临床医学	否	不满意	不满意	不止1个	良好	担任过	经常锻炼	有
1013	0	7	47	1	0	5	0	3	1	4	20	1	女	统考或推免硕士	硕士	2017	3	临床型	党员	农村	农村	1万元—10万元	贫困或以下	临床医学	否	满意	满意	不止1个	不好	担任过	经常锻炼	有
1014	1	8	33	0	1	14	1	4	1	4	25	1	女	统考或推免硕士	硕士	2018	2	临床型	非党员	城镇	非农村	1万元—10万元	贫困或以下	临床医学	否	不满意	不满意	不止1个	良好	担任过	经常锻炼	有
1015	1	8	33	0	1	14	1	4	1	4	25	1	女	统考或推免硕士	硕士	2018	2	临床型	非党员	城镇	非农村	1万元—10万元	贫困或以下	临床医学	否	不满意	不满意	不止1个	良好	担任过	经常锻炼	有
1016	0	6	37	1	1	7	0	2	1	4	26	2	女	统考或推免硕士	硕士	2018	2	临床型	党员	农村	农村	1万元—10万元	贫困或以下	临床医学	否	不满意	满意	不止1个	良好	担任过	几乎每天锻炼	有
1017	0	6	37	1	1	7	0	2	1	4	26	2	女	统考或推免硕士	硕士	2018	2	临床型	党员	农村	农村	1万元—10万元	贫困或以下	临床医学	否	不满意	满意	不止1个	良好	担任过	几乎每天锻炼	有
1018	0	6	37	1	0	0	0	2	1	4	24	1	女	统考或推免硕士	硕士	2018	2	临床型	非党员	城镇	非农村	1万元—10万元	贫困或以下	非临床医学	是	满意	满意	不止1个	良好	担任过	经常锻炼	有
1019	0	5	36	1	0	5	0	3	0	2	25	1	女	统考或推免硕士	硕士	2019	1	临床型	党员	农村	农村	1万元—10万元	贫困或以下	临床医学	否	满意	满意	不止1个	良好	没有担任过	经常锻炼	有
1020	0	5	34	1	0	3	1	4	0	1	24	1	女	统考或推免硕士	硕士	2019	1	临床型	非党员	市区	非农村	1万元—10万元	贫困或以下	临床医学	否	满意	满意	不止1个	良好	担任过	经常锻炼	有
1021	1	9	46	1	1	7	1	4	1	5	24	1	女	统考或推免硕士	硕士	2019	1	临床型	非党员	市区	非农村	1万元—10万元	贫困或以下	临床医学	是	满意	满意	不止1个	良好	担任过	经常锻炼	有
